# Supplementary material for: 4-Hydr­oxy-N′-(4-hydroxy­benzo­yl)benzo­hydrazide
Source: Acta Crystallogr Sect E Struct Rep Online. 2009 Apr 8;65(Pt 5):o969. doi: 10.1107/S1600536809012136 (PMC2977668; doi:10.1107/S1600536809012136)
Supplement: Supplementary file 1 [file e-65-0o969-sup1.cif]

##############################################################################
###                                                                        ###
###        Electronic paper (Acta Crystallographica Section E)             ###
###                                                                        ###
##############################################################################
#                                                                            #
# This CIF contains the data in a paper accepted for publication in Acta     #
# Crystallographica Section E. It conforms to the requirements of Notes      #
# for Authors for Section E, and has been peer reviewed under the auspices   #
# of the IUCr Commission on Journals.                                        #
#                                                                            #
# Full details of the Crystallographic Information File format               #
# are given in the paper "The Crystallographic Information File (CIF):       #
# a New Standard Archive File for Crystallography" by S. R. Hall, F. H.      #
# Allen and I. D. Brown [Acta Cryst. (1991), A47, 655-685].                  #
#                                                                            #
# The current version of the core CIF dictionary is obtainable from          #
# ftp://ftp.iucr.org/pub/cif_core.dic. The current version number is 2.4.    #
#                                                                            #
# Software is freely available for graphical display of the structure(s) in  #
# this CIF.  For information consult the CIF home page http://www.iucr.org/  #
# cif/home.html                                                              #
#                                                                            #
# This file may be used for bona fide research purposes within the           #
# scientific community so long as proper attribution is given to the journal # 
# article from which it was obtained.                                        #
#                                                                            #
##############################################################################
                                             
data_global
_audit_creation_method     SHELXL-97
_journal_date_recd_electronic     2009-03-31
_journal_date_accepted     2009-04-01
_journal_name_full     'Acta Crystallographica, Section E'
_journal_year     2009
_journal_volume     65
_journal_issue      5
_journal_page_first     o969
_journal_page_last     o969
_journal_paper_category     QO
_journal_coeditor_code     XU2507
_publ_contact_author
;
     Dr. Seik Weng Ng
     Department of Chemistry
     University of Malaya
     50603 Kuala Lumpur
     Malaysia
;
_publ_contact_author_email     seikweng@um.edu.my
_publ_contact_author_fax     '03 7967 4193'
_publ_contact_author_phone     '03 7967 6778'
_publ_section_title
;
4-Hydroxy-<i>N</i>'-(4-hydroxybenzoyl)benzohydrazide
;
loop_
    _publ_author_name
    _publ_author_address
    'Lo, Kong Mun'
;
     Department of Chemistry
     University of Malaya
     50603 Kuala Lumpur
     Malaysia
;
    'Ng, Seik Weng'
;
     Department of Chemistry
     University of Malaya
     50603 Kuala Lumpur
     Malaysia
;
_publ_section_synopsis     .
data_I
_audit_creation_method     SHELXL-97
_chemical_name_systematic
;
4-Hydroxy-<i>N</i>'-(4-hydroxybenzoyl)benzohydrazide
;
_chemical_name_common     ?
_chemical_formula_moiety     'C14 H12 N2 O4'
_chemical_formula_sum     'C14 H12 N2 O4'
_chemical_formula_iupac     'C14 H12 N2 O4'
_chemical_formula_weight     272.26
_chemical_melting_point     ?
_symmetry_cell_setting     Orthorhombic
_symmetry_space_group_name_H-M     'P 21 21 21'
_symmetry_space_group_name_Hall     'P 2ac 2ab'
loop_
    _symmetry_equiv_pos_as_xyz
    'x, y, z'
    '-x+1/2, -y, z+1/2'
    '-x, y+1/2, -z+1/2'
    'x+1/2, -y+1/2, -z'
_cell_length_a     8.7058(7)
_cell_length_b     9.7646(8)
_cell_length_c     14.2580(10)
_cell_angle_alpha     90.00
_cell_angle_beta     90.00
_cell_angle_gamma     90.00
_cell_volume     1212.05(16)
_cell_formula_units_Z     4
_cell_measurement_reflns_used     3150
_cell_measurement_theta_min     2.7
_cell_measurement_theta_max     28.1
_cell_measurement_temperature     123(2)
_exptl_crystal_description     Prism
_exptl_crystal_colour     'Light yellow'
_exptl_crystal_size_max     0.40
_exptl_crystal_size_mid     0.15
_exptl_crystal_size_min     0.10
_exptl_crystal_density_diffrn     1.492
_exptl_crystal_density_meas     ?
_exptl_crystal_density_method     'not measured'
_exptl_crystal_F_000     568
_exptl_absorpt_coefficient_mu     0.111
_exptl_absorpt_correction_type     None
_exptl_absorpt_process_details     ?
_exptl_absorpt_correction_T_min     ?
_exptl_absorpt_correction_T_max     ?
_diffrn_ambient_temperature     123(2)
_diffrn_radiation_type     MoK\a
_diffrn_radiation_wavelength     0.71073
_diffrn_radiation_source     'fine-focus sealed tube'
_diffrn_radiation_monochromator     graphite
_diffrn_measurement_device_type     'Bruker SMART APEX'
_diffrn_measurement_method     \w
_diffrn_detector_area_resol_mean     ?
_diffrn_reflns_number     6928
_diffrn_reflns_av_R_equivalents     0.0213
_diffrn_reflns_av_sigmaI/netI     0.0188
_diffrn_reflns_theta_min     2.53
_diffrn_reflns_theta_max     27.50
_diffrn_reflns_theta_full     27.50
_diffrn_measured_fraction_theta_max     0.99
_diffrn_measured_fraction_theta_full     0.99
_diffrn_reflns_limit_h_min     -7
_diffrn_reflns_limit_h_max     11
_diffrn_reflns_limit_k_min     -12
_diffrn_reflns_limit_k_max     12
_diffrn_reflns_limit_l_min     -18
_diffrn_reflns_limit_l_max     18
_diffrn_standards_number     0
_diffrn_standards_interval_count     0
_diffrn_standards_interval_time     0
_diffrn_standards_decay_%     0
_reflns_number_total     1599
_reflns_number_gt     1475
_reflns_threshold_expression     I>2\s(I)
_refine_ls_structure_factor_coef     Fsqd
_refine_ls_matrix_type     full
_refine_ls_R_factor_all     0.0337
_refine_ls_R_factor_gt     0.0304
_refine_ls_wR_factor_gt     0.0839
_refine_ls_wR_factor_ref     0.0875
_refine_ls_goodness_of_fit_ref     1.042
_refine_ls_restrained_S_all     1.040
_refine_ls_number_reflns     1599
_refine_ls_number_parameters     197
_refine_ls_number_restraints     4
_refine_ls_hydrogen_treatment     mixed
_refine_ls_weighting_scheme     calc
_refine_ls_weighting_details
         'calc w=1/[\s^2^(Fo^2^)+(0.0567P)^2^+0.1781P] where P=(Fo^2^+2Fc^2^)/3'
_atom_sites_solution_hydrogens     geom
_atom_sites_solution_primary     direct
_atom_sites_solution_secondary     difmap
_refine_ls_shift/su_max     0.001
_refine_ls_shift/su_mean     0.001
_refine_diff_density_max     0.266
_refine_diff_density_min     -0.170
_refine_ls_extinction_method     none
_refine_ls_extinction_coef     ?
_refine_ls_abs_structure_details     ?
_refine_ls_abs_structure_Flack     .
loop_
    _atom_type_symbol
    _atom_type_description
    _atom_type_scat_dispersion_real
    _atom_type_scat_dispersion_imag
    _atom_type_scat_source
    'C' 'C' 0.0033 0.0000
                         'International Tables Vol C Tables 4.2.6.8 and 6.1.1.4'
    'H' 'H' 0.0000 0.0000
                         'International Tables Vol C Tables 4.2.6.8 and 6.1.1.4'
    'N' 'N' 0.0061 0.0000
                         'International Tables Vol C Tables 4.2.6.8 and 6.1.1.4'
    'O' 'O' 0.0106 0.0000
                         'International Tables Vol C Tables 4.2.6.8 and 6.1.1.4'
_computing_data_collection     'APEX2 (Bruker, 2008)'
_computing_cell_refinement     'SAINT (Bruker, 2008)'
_computing_data_reduction     'SAINT (Bruker, 2008)'
_computing_structure_solution     'SHELXS97 (Sheldrick, 2008)'
_computing_structure_refinement     'SHELXL97 (Sheldrick, 2008)'
_computing_molecular_graphics     'X-SEED (Barbour, 2001)'
_computing_publication_material     'publCIF (Westrip, 2009)'
loop_
    _atom_site_type_symbol
    _atom_site_label
    _atom_site_fract_x
    _atom_site_fract_y
    _atom_site_fract_z
    _atom_site_U_iso_or_equiv
    _atom_site_adp_type
    _atom_site_calc_flag
    _atom_site_refinement_flags
    _atom_site_occupancy
    _atom_site_disorder_assembly
    _atom_site_disorder_group
    O O1 0.60946(17) 0.59285(14) 0.90517(8) 0.0287(3) Uani d D 1 . .
    O O2 0.72656(15) 0.62247(13) 0.46567(8) 0.0247(3) Uani d . 1 . .
    O O3 0.65093(19) 0.92446(15) 0.39648(9) 0.0364(4) Uani d . 1 . .
    O O4 0.63007(17) 0.90074(14) -0.04878(8) 0.0310(3) Uani d D 1 . .
    N N1 0.49389(17) 0.72003(15) 0.47376(9) 0.0217(3) Uani d D 1 . .
    N N2 0.49553(19) 0.74438(15) 0.37802(9) 0.0223(3) Uani d D 1 . .
    C C1 0.6163(2) 0.60858(17) 0.81114(11) 0.0206(3) Uani d . 1 . .
    C C2 0.7010(2) 0.52136(18) 0.75329(12) 0.0224(4) Uani d . 1 . .
    H H2 0.7591 0.4487 0.7799 0.027 Uiso calc R 1 . .
    C C3 0.7002(2) 0.54091(17) 0.65708(12) 0.0222(4) Uani d . 1 . .
    H H3 0.7585 0.4818 0.6179 0.027 Uiso calc R 1 . .
    C C4 0.61465(19) 0.64672(17) 0.61727(11) 0.0191(3) Uani d . 1 . .
    C C5 0.5318(2) 0.73400(18) 0.67564(11) 0.0214(3) Uani d . 1 . .
    H H5 0.4735 0.8065 0.6491 0.026 Uiso calc R 1 . .
    C C6 0.5334(2) 0.71626(18) 0.77205(11) 0.0235(4) Uani d . 1 . .
    H H6 0.4781 0.7774 0.8114 0.028 Uiso calc R 1 . .
    C C7 0.6172(2) 0.66161(17) 0.51417(11) 0.0197(3) Uani d . 1 . .
    C C8 0.5846(2) 0.84605(18) 0.34327(12) 0.0226(4) Uani d . 1 . .
    C C9 0.5944(2) 0.85689(17) 0.23956(12) 0.0210(4) Uani d . 1 . .
    C C10 0.7023(2) 0.94658(17) 0.20197(12) 0.0224(4) Uani d . 1 . .
    H H10 0.7664 0.9979 0.2429 0.027 Uiso calc R 1 . .
    C C11 0.7180(2) 0.96226(18) 0.10568(12) 0.0233(4) Uani d . 1 . .
    H H11 0.7928 1.0232 0.0809 0.028 Uiso calc R 1 . .
    C C12 0.6230(2) 0.88771(17) 0.04537(11) 0.0222(4) Uani d . 1 . .
    C C13 0.5156(2) 0.79694(19) 0.08191(11) 0.0265(4) Uani d . 1 . .
    H H13 0.4517 0.7455 0.0409 0.032 Uiso calc R 1 . .
    C C14 0.5017(2) 0.78146(18) 0.17811(12) 0.0247(4) Uani d . 1 . .
    H H14 0.4285 0.7189 0.2027 0.030 Uiso calc R 1 . .
    H H1O 0.668(3) 0.529(2) 0.9222(17) 0.045(7) Uiso d D 1 . .
    H H4O 0.698(2) 0.958(2) -0.0659(18) 0.050(8) Uiso d D 1 . .
    H H1N 0.4167(19) 0.757(2) 0.5039(15) 0.031(6) Uiso d D 1 . .
    H H2N 0.467(3) 0.6748(17) 0.3437(14) 0.046(7) Uiso d D 1 . .
loop_
    _atom_site_aniso_label
    _atom_site_aniso_U_11
    _atom_site_aniso_U_22
    _atom_site_aniso_U_33
    _atom_site_aniso_U_12
    _atom_site_aniso_U_13
    _atom_site_aniso_U_23
    O1 0.0391(8) 0.0299(7) 0.0172(6) 0.0076(6) -0.0011(5) 0.0049(5)
    O2 0.0253(6) 0.0290(6) 0.0199(5) 0.0028(6) 0.0036(5) -0.0039(5)
    O3 0.0500(9) 0.0399(8) 0.0194(6) -0.0174(7) -0.0003(6) -0.0066(6)
    O4 0.0440(9) 0.0313(7) 0.0179(6) -0.0098(7) 0.0005(6) 0.0030(5)
    N1 0.0219(7) 0.0300(7) 0.0132(6) 0.0027(7) 0.0014(6) -0.0001(6)
    N2 0.0265(8) 0.0276(7) 0.0128(6) -0.0014(7) -0.0012(6) -0.0004(5)
    C1 0.0244(9) 0.0209(7) 0.0167(7) -0.0032(7) -0.0023(6) 0.0014(6)
    C2 0.0238(9) 0.0207(7) 0.0227(8) 0.0008(7) -0.0022(7) 0.0036(6)
    C3 0.0216(9) 0.0221(8) 0.0230(8) 0.0012(7) 0.0014(7) -0.0016(6)
    C4 0.0192(8) 0.0208(7) 0.0173(7) -0.0039(7) -0.0004(6) 0.0002(6)
    C5 0.0236(9) 0.0206(7) 0.0199(7) 0.0021(7) -0.0005(7) 0.0008(6)
    C6 0.0283(9) 0.0236(8) 0.0186(8) 0.0026(8) 0.0019(7) -0.0018(7)
    C7 0.0208(8) 0.0188(7) 0.0194(8) -0.0029(7) 0.0009(6) -0.0025(6)
    C8 0.0231(9) 0.0247(8) 0.0201(8) 0.0015(7) 0.0006(7) -0.0026(7)
    C9 0.0231(8) 0.0217(8) 0.0181(8) 0.0019(7) -0.0001(6) -0.0009(6)
    C10 0.0230(9) 0.0217(8) 0.0224(8) -0.0009(7) -0.0038(7) -0.0022(6)
    C11 0.0262(9) 0.0210(8) 0.0227(8) -0.0018(7) -0.0007(7) 0.0027(7)
    C12 0.0282(9) 0.0219(8) 0.0166(8) 0.0012(8) -0.0005(6) 0.0014(6)
    C13 0.0296(10) 0.0295(9) 0.0206(8) -0.0065(8) -0.0028(7) -0.0026(7)
    C14 0.0267(9) 0.0268(8) 0.0206(8) -0.0064(8) 0.0011(7) -0.0005(7)
loop_
    _geom_bond_atom_site_label_1
    _geom_bond_atom_site_label_2
    _geom_bond_site_symmetry_2
    _geom_bond_distance
    _geom_bond_publ_flag
    O1 C1 . 1.3506(19) ?
    O1 H1O . 0.839(10) ?
    O2 C7 . 1.237(2) ?
    O3 C8 . 1.223(2) ?
    O4 C12 . 1.3497(19) ?
    O4 H4O . 0.846(10) ?
    C1 C6 . 1.392(2) ?
    C1 C2 . 1.396(2) ?
    C2 C3 . 1.385(2) ?
    C2 H2 . 0.9500 ?
    C3 C4 . 1.395(2) ?
    C3 H3 . 0.9500 ?
    C4 C5 . 1.393(2) ?
    C4 C7 . 1.477(2) ?
    C5 C6 . 1.386(2) ?
    C5 H5 . 0.9500 ?
    C6 H6 . 0.9500 ?
    C7 N1 . 1.345(2) ?
    C8 N2 . 1.354(2) ?
    C8 C9 . 1.485(2) ?
    C9 C10 . 1.392(2) ?
    C9 C14 . 1.400(2) ?
    C10 C11 . 1.388(2) ?
    C10 H10 . 0.9500 ?
    C11 C12 . 1.398(2) ?
    C11 H11 . 0.9500 ?
    C12 C13 . 1.390(2) ?
    C13 C14 . 1.385(2) ?
    C13 H13 . 0.9500 ?
    C14 H14 . 0.9500 ?
    N1 N2 . 1.3856(18) ?
    N1 H1N . 0.877(10) ?
    N2 H2N . 0.874(10) ?
loop_
    _geom_angle_atom_site_label_1
    _geom_angle_atom_site_label_2
    _geom_angle_atom_site_label_3
    _geom_angle_site_symmetry_1
    _geom_angle_site_symmetry_3
    _geom_angle
    _geom_angle_publ_flag
    C1 O1 H1O . . 110.1(18) ?
    C12 O4 H4O . . 112.4(19) ?
    O1 C1 C6 . . 117.41(15) ?
    O1 C1 C2 . . 122.70(15) ?
    C6 C1 C2 . . 119.88(15) ?
    C3 C2 C1 . . 119.90(16) ?
    C3 C2 H2 . . 120.1 ?
    C1 C2 H2 . . 120.1 ?
    C2 C3 C4 . . 120.52(16) ?
    C2 C3 H3 . . 119.7 ?
    C4 C3 H3 . . 119.7 ?
    C5 C4 C3 . . 119.15(15) ?
    C5 C4 C7 . . 122.84(15) ?
    C3 C4 C7 . . 118.02(15) ?
    C6 C5 C4 . . 120.74(16) ?
    C6 C5 H5 . . 119.6 ?
    C4 C5 H5 . . 119.6 ?
    C5 C6 C1 . . 119.80(16) ?
    C5 C6 H6 . . 120.1 ?
    C1 C6 H6 . . 120.1 ?
    O2 C7 N1 . . 120.37(14) ?
    O2 C7 C4 . . 122.52(15) ?
    N1 C7 C4 . . 117.11(14) ?
    O3 C8 N2 . . 120.18(16) ?
    O3 C8 C9 . . 123.09(17) ?
    N2 C8 C9 . . 116.72(15) ?
    C10 C9 C14 . . 118.62(15) ?
    C10 C9 C8 . . 117.85(15) ?
    C14 C9 C8 . . 123.53(16) ?
    C11 C10 C9 . . 121.10(16) ?
    C11 C10 H10 . . 119.5 ?
    C9 C10 H10 . . 119.5 ?
    C10 C11 C12 . . 119.54(17) ?
    C10 C11 H11 . . 120.2 ?
    C12 C11 H11 . . 120.2 ?
    O4 C12 C13 . . 117.63(15) ?
    O4 C12 C11 . . 122.39(16) ?
    C13 C12 C11 . . 119.98(15) ?
    C14 C13 C12 . . 119.96(16) ?
    C14 C13 H13 . . 120.0 ?
    C12 C13 H13 . . 120.0 ?
    C13 C14 C9 . . 120.80(17) ?
    C13 C14 H14 . . 119.6 ?
    C9 C14 H14 . . 119.6 ?
    C7 N1 N2 . . 119.10(14) ?
    C7 N1 H1N . . 125.3(15) ?
    N2 N1 H1N . . 114.8(16) ?
    C8 N2 N1 . . 119.49(14) ?
    C8 N2 H2N . . 121.9(16) ?
    N1 N2 H2N . . 114.5(16) ?
loop_
    _geom_torsion_atom_site_label_1
    _geom_torsion_atom_site_label_2
    _geom_torsion_atom_site_label_3
    _geom_torsion_atom_site_label_4
    _geom_torsion_site_symmetry_1
    _geom_torsion_site_symmetry_2
    _geom_torsion_site_symmetry_3
    _geom_torsion_site_symmetry_4
    _geom_torsion
    _geom_torsion_publ_flag
    O1 C1 C2 C3 . . . . 178.36(16) ?
    C6 C1 C2 C3 . . . . -1.0(3) ?
    C1 C2 C3 C4 . . . . -0.4(3) ?
    C2 C3 C4 C5 . . . . 1.0(3) ?
    C2 C3 C4 C7 . . . . -179.43(16) ?
    C3 C4 C5 C6 . . . . -0.2(3) ?
    C7 C4 C5 C6 . . . . -179.74(16) ?
    C4 C5 C6 C1 . . . . -1.2(3) ?
    O1 C1 C6 C5 . . . . -177.59(17) ?
    C2 C1 C6 C5 . . . . 1.8(3) ?
    C5 C4 C7 O2 . . . . 152.83(17) ?
    C3 C4 C7 O2 . . . . -26.7(2) ?
    C5 C4 C7 N1 . . . . -27.4(2) ?
    C3 C4 C7 N1 . . . . 153.10(16) ?
    O3 C8 C9 C10 . . . . 10.2(3) ?
    N2 C8 C9 C10 . . . . -170.57(16) ?
    O3 C8 C9 C14 . . . . -170.11(19) ?
    N2 C8 C9 C14 . . . . 9.1(3) ?
    C14 C9 C10 C11 . . . . 0.4(3) ?
    C8 C9 C10 C11 . . . . -179.92(17) ?
    C9 C10 C11 C12 . . . . 0.6(3) ?
    C10 C11 C12 O4 . . . . 178.43(16) ?
    C10 C11 C12 C13 . . . . -1.1(3) ?
    O4 C12 C13 C14 . . . . -178.89(17) ?
    C11 C12 C13 C14 . . . . 0.6(3) ?
    C12 C13 C14 C9 . . . . 0.3(3) ?
    C10 C9 C14 C13 . . . . -0.9(3) ?
    C8 C9 C14 C13 . . . . 179.49(17) ?
    O2 C7 N1 N2 . . . . -4.4(2) ?
    C4 C7 N1 N2 . . . . 175.75(14) ?
    O3 C8 N2 N1 . . . . -7.3(3) ?
    C9 C8 N2 N1 . . . . 173.48(15) ?
    C7 N1 N2 C8 . . . . -72.5(2) ?
loop_
    _geom_hbond_atom_site_label_D
    _geom_hbond_atom_site_label_H
    _geom_hbond_atom_site_label_A
    _geom_hbond_site_symmetry_A
    _geom_hbond_distance_DH
    _geom_hbond_distance_HA
    _geom_hbond_distance_DA
    _geom_hbond_angle_DHA
    _geom_hbond_publ_flag
    O1 H1o O2 2_665 0.840(10)
                            1.850(10)
                                    2.684(2) 172(3) yes
    O4 H4o O3 2_674 0.850(10)
                            1.830(10)
                                    2.675(2) 178(3) yes
    N1 H1n O2 4_466 0.880(10)
                            2.080(10)
                                    2.920(2) 162(2) yes
