# Supplementary material for: 4-Hydr­oxy-N′-(4-hydroxy­benzo­yl)benzo­hydrazide
Source: Acta Crystallogr Sect E Struct Rep Online. 2009 Apr 8;65(Pt 5):o969. doi: 10.1107/S1600536809012136 (PMC2977668; doi:10.1107/S1600536809012136)
Supplement: Supplementary file 2 [file e-65-0o969-Isup2.hkl]

# 
# h,k,l, Fc-squared, Fo-squared, sigma(Fo-squared) and status flag 
# 
data_I
_shelx_title '  P212121' 
_shelx_refln_list_code          4 
_shelx_F_calc_maximum      174.58 
_exptl_crystal_F_000       568.00 
_reflns_d_resolution_high  0.7696 
 
loop_ 
 _symmetry_equiv_pos_as_xyz 
 'x, y, z' 
 '-x+1/2, -y, z+1/2' 
 '-x, y+1/2, -z+1/2' 
 'x+1/2, -y+1/2, -z' 
 
_cell_length_a     8.7058 
_cell_length_b     9.7646 
_cell_length_c    14.2575 
_cell_angle_alpha  90.000 
_cell_angle_beta   90.000 
_cell_angle_gamma  90.000 
 
_shelx_F_squared_multiplier     1.000 
 
loop_ 
 _refln_index_h 
 _refln_index_k 
 _refln_index_l 
 _refln_F_squared_calc 
 _refln_F_squared_meas 
 _refln_F_squared_sigma 
 _refln_observed_status 
   2   0   0     2067.73     1862.94     19.93 o 
   4   0   0       20.37       14.59      1.00 o 
   6   0   0      131.33      132.99      3.67 o 
   8   0   0     1187.09     1187.56     26.19 o 
   1   1   0        0.44       -0.41      0.27 o 
   2   1   0    20073.54    19394.55    452.25 o 
   3   1   0      190.95      199.02      2.35 o 
   4   1   0       86.36      102.76      1.73 o 
   5   1   0      146.55      141.76      2.25 o 
   6   1   0      114.19      105.16      2.32 o 
   7   1   0       32.82       32.91      2.30 o 
   8   1   0      110.30      114.74     10.48 o 
   9   1   0        3.47        5.13      2.33 o 
   0   2   0      853.53      785.79     10.56 o 
   1   2   0       52.65       55.02      1.25 o 
   2   2   0    30476.52    29446.87    602.70 o 
   3   2   0       32.11       27.19      3.10 o 
   4   2   0     2397.85     2322.91     54.32 o 
   5   2   0        1.54        1.37      0.77 o 
   6   2   0      451.74      411.46      6.32 o 
   7   2   0       25.17       22.12      1.66 o 
   8   2   0      468.85      492.99      7.94 o 
   9   2   0      129.17      145.38      7.28 o 
   1   3   0      256.26      279.10      3.16 o 
   2   3   0    14259.02    13898.21    146.31 o 
   3   3   0      124.68      120.16      3.18 o 
   4   3   0     1184.64     1274.72     18.83 o 
   5   3   0        0.32       -0.45      0.75 o 
   6   3   0      401.21      400.64     11.51 o 
   7   3   0       94.62      100.22      4.02 o 
   8   3   0      595.50      585.25     11.40 o 
   9   3   0      150.96      166.63      5.66 o 
  10   3   0       89.69      106.28      6.86 o 
   0   4   0      223.44      271.01      4.57 o 
   1   4   0      204.66      202.51      2.57 o 
   2   4   0     1437.22     1479.81     16.69 o 
   3   4   0      325.86      324.50      4.91 o 
   4   4   0     7937.57     7952.11    102.20 o 
   5   4   0       16.08       15.39      1.75 o 
   6   4   0     1472.35     1442.95     21.73 o 
   7   4   0       96.20       97.27      9.23 o 
   8   4   0      197.18      198.87      6.08 o 
   9   4   0        0.76        0.84      1.84 o 
  10   4   0        9.66       15.84      3.99 o 
   1   5   0       74.84       78.34      2.05 o 
   2   5   0       71.23       83.69      1.89 o 
   3   5   0       86.10       94.18      3.13 o 
   4   5   0      930.61      934.81     14.75 o 
   5   5   0      208.38      207.57      5.49 o 
   6   5   0     1035.07      970.37     55.45 o 
   7   5   0      121.56      120.62     13.67 o 
   8   5   0       93.22       96.11      4.45 o 
   9   5   0        1.63       -3.07      2.58 o 
  10   5   0        1.03        8.52      3.53 o 
   0   6   0     1383.36     1306.16     35.70 o 
   1   6   0       72.25       75.20      2.17 o 
   2   6   0      346.23      309.22      4.41 o 
   3   6   0       96.69       92.59      4.54 o 
   4   6   0       16.40       14.23      1.40 o 
   5   6   0       14.77       12.05      1.99 o 
   6   6   0      379.87      357.09     10.95 o 
   7   6   0        1.79        2.21      2.43 o 
   8   6   0      112.85      121.27      8.68 o 
   9   6   0      107.43      133.81      8.10 o 
   1   7   0      309.72      306.25      5.09 o 
   2   7   0      134.57      125.09      2.67 o 
   3   7   0      219.96      228.14      3.87 o 
   4   7   0      173.29      175.23      3.49 o 
   5   7   0      145.74      138.94      3.99 o 
   6   7   0      419.18      402.08      9.15 o 
   7   7   0        1.35        1.13      2.03 o 
   8   7   0       92.17       86.49      4.76 o 
   9   7   0       25.58       27.26      4.78 o 
   0   8   0      323.28      299.20      9.67 o 
   1   8   0       48.01       48.27      2.07 o 
   2   8   0       34.12       39.03      1.87 o 
   3   8   0      312.09      325.37      5.05 o 
   4   8   0        3.88        2.55      1.58 o 
   5   8   0        3.98        1.15      1.12 o 
   6   8   0       25.65       21.27      2.27 o 
   7   8   0       99.80       89.24      4.69 o 
   8   8   0       80.71       65.00      6.12 o 
   1   9   0       84.38       88.36      3.89 o 
   2   9   0       59.14       57.34      2.68 o 
   3   9   0       16.87       14.65      1.46 o 
   4   9   0       25.47       23.52      1.68 o 
   5   9   0      146.04      138.84      5.16 o 
   6   9   0      116.11      141.84      5.40 o 
   7   9   0       11.34        9.13      3.40 o 
   0  10   0       39.72       43.55      4.47 o 
   1  10   0       73.45       73.54      3.96 o 
   2  10   0       30.75       29.91      2.23 o 
   3  10   0        0.06       -0.15      1.36 o 
   4  10   0        9.27       12.46      2.32 o 
   5  10   0      188.34      186.57      6.27 o 
   6  10   0       58.36       78.90      6.59 o 
   1  11   0        0.08       -0.49      1.75 o 
   2  11   0        0.89        3.70      1.63 o 
   3  11   0        2.76        1.36      1.56 o 
   4  11   0       70.48       77.62      4.38 o 
   5  11   0        0.06        1.82      2.16 o 
   0  12   0       86.33       86.31      6.69 o 
   1  12   0        9.56        8.23      1.95 o 
   2  12   0       41.26       40.10      2.83 o 
   3  12   0       68.10       73.73      5.36 o 
   1   0   1      118.38      115.39      1.21 o 
   2   0   1      216.55      173.19      2.53 o 
   3   0   1      622.05      538.41     12.91 o 
   4   0   1      182.45      183.82      2.21 o 
   5   0   1      199.11      194.19      2.70 o 
   6   0   1       87.33       81.78      2.36 o 
   7   0   1        1.80        1.56      1.26 o 
   8   0   1       39.38       41.46      5.78 o 
   9   0   1       24.57       28.83      2.62 o 
   0   1   1     1906.56     1928.32     24.99 o 
   1   1   1      741.64      691.85      5.07 o 
   2   1   1     9012.91     9004.51     61.94 o 
   3   1   1      617.64      620.11      4.58 o 
   4   1   1      845.14      835.47     10.74 o 
   5   1   1      343.72      335.20      3.36 o 
   6   1   1       49.91       51.65      1.32 o 
   7   1   1       69.11       70.52      1.61 o 
   8   1   1      228.95      243.27      4.22 o 
   9   1   1      340.34      379.44      8.53 o 
   0   2   1    16305.38    15994.54    167.86 o 
   1   2   1     3499.52     3450.11     22.30 o 
   2   2   1      596.52      557.68      4.34 o 
   3   2   1      195.78      202.14      2.06 o 
   4   2   1      906.80      931.96      7.26 o 
   5   2   1       67.05       63.99      1.44 o 
   6   2   1      128.73      134.79      2.03 o 
   7   2   1      135.79      134.43      2.20 o 
   8   2   1      127.48      137.00      3.61 o 
   9   2   1      141.63      150.52      4.22 o 
  10   2   1      181.91      198.01      9.22 o 
   0   3   1     2112.05     1908.85     20.50 o 
   1   3   1     2074.29     2094.46     14.69 o 
   2   3   1     1768.14     1790.40     13.90 o 
   3   3   1       41.86       40.17      0.87 o 
   4   3   1     2357.66     2418.06     17.34 o 
   5   3   1      279.94      277.40      3.00 o 
   6   3   1      303.43      311.15      5.01 o 
   7   3   1      478.63      485.68      5.38 o 
   8   3   1      170.57      178.62      3.84 o 
   9   3   1      161.05      161.42      4.61 o 
  10   3   1       42.65       42.97      2.87 o 
   0   4   1      249.28      238.85      3.55 o 
   1   4   1        5.71        6.42      0.48 o 
   2   4   1     2089.75     2225.20     15.87 o 
   3   4   1      566.88      581.33      5.41 o 
   4   4   1      100.42       97.02      2.10 o 
   5   4   1      116.47      108.33      2.02 o 
   6   4   1      313.82      326.35      4.05 o 
   7   4   1      370.83      375.76      8.83 o 
   8   4   1       91.42       95.31      2.95 o 
   9   4   1      141.18      151.35      4.56 o 
  10   4   1       21.16       21.78      2.40 o 
   0   5   1      191.82      187.16      3.16 o 
   1   5   1      598.62      623.05      5.09 o 
   2   5   1      489.65      487.46      4.08 o 
   3   5   1      704.58      699.03      6.46 o 
   4   5   1       69.49       80.24      1.75 o 
   5   5   1      303.05      296.36      3.73 o 
   6   5   1      994.11      981.59      9.17 o 
   7   5   1      107.54      107.89      2.76 o 
   8   5   1       28.69       26.08      2.27 o 
   9   5   1       40.22       39.23      2.81 o 
  10   5   1        8.14        9.99      2.64 o 
   0   6   1      523.67      559.86      7.40 o 
   1   6   1      163.45      159.84      2.16 o 
   2   6   1      933.87      939.75      7.15 o 
   3   6   1       40.97       46.08      1.31 o 
   4   6   1     1106.73     1110.34      9.09 o 
   5   6   1      450.87      439.43      5.02 o 
   6   6   1      574.99      572.87      6.98 o 
   7   6   1      109.26      114.71      3.92 o 
   8   6   1      142.52      125.94      4.50 o 
   9   6   1       61.63       64.39      3.41 o 
   0   7   1       61.47       60.93      2.02 o 
   1   7   1       61.24       61.11      1.41 o 
   2   7   1       15.66       14.65      1.04 o 
   3   7   1      849.79      826.57      6.72 o 
   4   7   1     1439.27     1450.76     11.65 o 
   5   7   1      313.23      317.28      3.83 o 
   6   7   1      222.58      210.31      4.33 o 
   7   7   1       31.06       28.73      2.40 o 
   8   7   1      189.11      193.83      5.45 o 
   9   7   1       23.85       23.74      2.67 o 
   0   8   1       28.78       34.40      2.44 o 
   1   8   1      131.19      142.84      2.73 o 
   2   8   1      405.71      417.96      4.45 o 
   3   8   1       74.27       74.09      1.90 o 
   4   8   1       26.79       27.16      1.47 o 
   5   8   1       23.14       22.15      1.37 o 
   6   8   1      248.45      239.69      5.48 o 
   7   8   1       19.55       19.37      2.41 o 
   8   8   1       89.97      108.77      4.47 o 
   0   9   1      403.62      425.20      9.04 o 
   1   9   1      118.27      120.34      3.11 o 
   2   9   1       86.73       91.80      2.04 o 
   3   9   1      142.18      145.27      3.06 o 
   4   9   1      101.23       97.41      2.42 o 
   5   9   1       66.85       67.24      2.14 o 
   6   9   1        3.52        5.67      1.51 o 
   7   9   1      142.92      149.44      5.04 o 
   0  10   1      219.91      219.27      6.35 o 
   1  10   1      214.70      215.70      4.00 o 
   2  10   1      401.88      402.06      5.20 o 
   3  10   1       35.45       34.42      1.64 o 
   4  10   1       84.78       93.97      2.50 o 
   5  10   1       27.73       35.32      2.61 o 
   6  10   1      159.96      182.92      4.61 o 
   0  11   1      373.16      362.66      8.97 o 
   1  11   1      159.11      163.40      3.66 o 
   2  11   1      140.41      144.05      3.12 o 
   3  11   1        8.18        7.09      1.39 o 
   4  11   1      122.77      129.15      3.86 o 
   5  11   1       75.43       80.40      4.86 o 
   0  12   1       52.46       51.42      3.76 o 
   1  12   1        0.61        0.73      1.18 o 
   2  12   1       74.07       82.53      2.90 o 
   3  12   1        1.32        0.03      1.51 o 
   0   0   2      146.41      159.08      3.60 o 
   1   0   2       26.19       32.66      0.83 o 
   2   0   2      118.95      131.79      2.03 o 
   3   0   2     1567.15     1452.56     16.03 o 
   4   0   2      487.98      436.95     11.39 o 
   5   0   2      577.51      565.26      9.36 o 
   6   0   2        7.73        8.63      1.39 o 
   7   0   2      268.28      280.74      6.38 o 
   8   0   2      664.95      681.83     12.15 o 
   9   0   2        0.81        2.36      2.38 o 
  10   0   2       35.42       35.61      3.01 o 
   0   1   2      244.21      231.97      2.49 o 
   1   1   2      273.27      244.14      2.22 o 
   2   1   2       84.21       76.62      2.14 o 
   3   1   2      213.31      219.83      2.16 o 
   4   1   2      986.80     1010.66      7.78 o 
   5   1   2      325.61      337.18      3.35 o 
   6   1   2      400.04      407.08      4.05 o 
   7   1   2       72.59       75.14      2.02 o 
   8   1   2       51.92       57.29      2.19 o 
   9   1   2       27.45       28.19      2.21 o 
  10   1   2       38.48       44.70      3.41 o 
   0   2   2       99.95       96.38      3.57 o 
   1   2   2      108.51      110.41      1.48 o 
   2   2   2     1009.28     1029.21      9.19 o 
   3   2   2     1662.45     1702.76     12.31 o 
   4   2   2      119.74      123.87      1.64 o 
   5   2   2       79.72       65.41      1.44 o 
   6   2   2       74.32       82.74      1.60 o 
   7   2   2      225.64      230.76      3.19 o 
   8   2   2       49.31       48.90      1.85 o 
   9   2   2      264.13      272.38      5.22 o 
  10   2   2      141.17      145.32      7.86 o 
   0   3   2       38.55       36.25      1.15 o 
   1   3   2     2375.24     2390.49     18.08 o 
   2   3   2     1001.31      963.49      7.18 o 
   3   3   2      322.20      313.24      3.11 o 
   4   3   2      451.66      482.90      4.57 o 
   5   3   2      556.70      576.80      5.48 o 
   6   3   2      209.49      216.23      2.89 o 
   7   3   2      278.93      281.66      4.81 o 
   8   3   2      112.64      122.17      3.95 o 
   9   3   2      134.19      142.59      3.68 o 
  10   3   2      101.30      135.91      8.07 o 
   0   4   2     2623.91     2706.20     28.98 o 
   1   4   2     2092.34     2124.06     16.31 o 
   2   4   2      854.73      890.35      6.83 o 
   3   4   2      265.54      299.18      3.06 o 
   4   4   2      137.31      126.45      1.96 o 
   5   4   2      155.50      158.15      2.25 o 
   6   4   2       11.40       11.78      1.01 o 
   7   4   2       62.88       62.43      2.39 o 
   8   4   2      179.77      184.58      5.70 o 
   9   4   2       90.04       95.73      3.71 o 
  10   4   2       17.81       16.13      2.26 o 
   0   5   2       57.18       56.51      1.68 o 
   1   5   2       69.77       76.96      1.28 o 
   2   5   2      276.77      301.53      3.17 o 
   3   5   2      365.23      373.41      3.49 o 
   4   5   2      472.62      479.27      5.44 o 
   5   5   2      858.93      846.04      9.66 o 
   6   5   2      591.28      599.34      7.92 o 
   7   5   2      689.83      696.37      9.10 o 
   8   5   2        8.88        8.17      1.44 o 
   9   5   2        7.94       10.78      1.94 o 
  10   5   2       96.95      107.26      5.23 o 
   0   6   2      233.73      232.39      3.95 o 
   1   6   2      466.68      453.24      4.48 o 
   2   6   2       24.85       21.06      0.77 o 
   3   6   2      115.01      124.67      2.21 o 
   4   6   2       57.75       54.16      1.55 o 
   5   6   2      310.20      316.44      4.46 o 
   6   6   2       24.87       23.51      1.69 o 
   7   6   2      388.96      414.18      6.59 o 
   8   6   2        3.34        2.36      1.65 o 
   9   6   2        5.20        4.57      2.56 o 
   0   7   2      278.43      302.72      4.95 o 
   1   7   2      500.66      515.88      5.12 o 
   2   7   2      452.87      458.65      4.97 o 
   3   7   2      421.99      415.08      4.74 o 
   4   7   2      263.25      265.84      3.58 o 
   5   7   2      199.97      199.50      3.54 o 
   6   7   2       21.08       21.54      1.69 o 
   7   7   2        9.70       12.53      1.93 o 
   8   7   2       82.60       93.39      3.98 o 
   9   7   2      209.71      231.58      7.84 o 
   0   8   2       10.53       12.97      1.28 o 
   1   8   2      231.10      251.33      3.44 o 
   2   8   2      316.12      304.08      3.95 o 
   3   8   2      184.75      185.14      3.03 o 
   4   8   2      147.23      149.92      2.81 o 
   5   8   2      442.37      439.19      5.39 o 
   6   8   2       80.45       81.72      2.93 o 
   7   8   2       10.75        9.76      1.99 o 
   8   8   2       39.23       46.64      3.13 o 
   0   9   2      392.77      408.51      8.83 o 
   1   9   2      159.22      159.55      3.20 o 
   2   9   2      212.16      217.81      3.42 o 
   3   9   2      695.97      699.75      6.77 o 
   4   9   2       38.55       38.15      1.67 o 
   5   9   2       52.83       59.57      2.32 o 
   6   9   2        1.14       -0.92      1.28 o 
   7   9   2       10.06       12.30      2.20 o 
   0  10   2      135.04      132.47     11.37 o 
   1  10   2      258.21      255.30      4.40 o 
   2  10   2       30.86       33.01      1.63 o 
   3  10   2       48.52       47.44      2.06 o 
   4  10   2        8.16        8.86      1.25 o 
   5  10   2       16.64       13.43      1.79 o 
   6  10   2        3.21        5.50      1.68 o 
   0  11   2        0.07        2.74      2.41 o 
   1  11   2       56.13       59.46      2.40 o 
   2  11   2        8.83        9.79      1.44 o 
   3  11   2       26.97       27.05      1.86 o 
   4  11   2       76.88       85.13      3.26 o 
   5  11   2       51.81       48.08      3.11 o 
   0  12   2       18.83       17.35      2.21 o 
   1  12   2      180.15      187.46      4.41 o 
   2  12   2      105.12      113.60      3.38 o 
   3  12   2       64.16       63.46      3.02 o 
   1   0   3     1270.17     1247.48     13.63 o 
   2   0   3      338.92      325.13      4.60 o 
   3   0   3     1415.51     1362.45     15.15 o 
   4   0   3      161.71      167.44      2.95 o 
   5   0   3     3524.17     3797.21     40.86 o 
   6   0   3       30.71       29.78      2.48 o 
   7   0   3       28.97       30.40      2.28 o 
   8   0   3      113.28      114.94      4.27 o 
   9   0   3        4.89        8.64      1.97 o 
  10   0   3       35.25       32.91      3.18 o 
  11   0   3       23.80       21.16      4.16 o 
   0   1   3      208.51      206.44      2.47 o 
   1   1   3     1132.82     1064.91      7.27 o 
   2   1   3      352.39      339.77      4.94 o 
   3   1   3      608.31      622.10     14.84 o 
   4   1   3      383.28      395.17      4.39 o 
   5   1   3     1005.21     1079.49     10.20 o 
   6   1   3      272.43      283.72      3.90 o 
   7   1   3      352.08      364.30      5.74 o 
   8   1   3      104.04      106.79      2.55 o 
   9   1   3       65.20       62.97      2.49 o 
  10   1   3       42.07       41.12      2.66 o 
  11   1   3       13.05       10.23      3.91 o 
   0   2   3      112.90      112.16      2.14 o 
   1   2   3     4046.40     3957.00     27.30 o 
   2   2   3       59.55       55.31      0.89 o 
   3   2   3     3193.10     3346.39     23.50 o 
   4   2   3      720.27      739.59      6.55 o 
   5   2   3      226.62      232.63      2.87 o 
   6   2   3       76.09       75.71      1.53 o 
   7   2   3      506.44      537.90      5.78 o 
   8   2   3       46.66       44.93      1.65 o 
   9   2   3       43.21       50.78      9.07 o 
  10   2   3        2.39        1.71      3.58 o 
  11   2   3       15.47        8.34      4.02 o 
   0   3   3       43.80       36.90      1.21 o 
   1   3   3      783.42      778.68      6.41 o 
   2   3   3      239.66      241.39      2.26 o 
   3   3   3     1534.65     1667.15     13.11 o 
   4   3   3      188.18      185.83      2.28 o 
   5   3   3       10.31       14.53      1.03 o 
   6   3   3      139.74      138.30      2.57 o 
   7   3   3       99.98      103.65      3.00 o 
   8   3   3       15.07       13.88      1.52 o 
   9   3   3       67.67       72.80      2.77 o 
  10   3   3        3.66        3.88      3.21 o 
   0   4   3      378.80      385.19      7.54 o 
   1   4   3     2320.95     2462.65     18.83 o 
   2   4   3       32.83       34.57      0.77 o 
   3   4   3      314.41      336.00      3.10 o 
   4   4   3       15.24       16.21      0.74 o 
   5   4   3       73.13       69.88      1.45 o 
   6   4   3       80.24       77.05      3.19 o 
   7   4   3       34.10       35.97      2.18 o 
   8   4   3        8.24        9.37      1.45 o 
   9   4   3      186.37      193.41      4.46 o 
  10   4   3       42.47       41.79      5.67 o 
   0   5   3       26.29       26.79      1.27 o 
   1   5   3      519.85      581.28      4.94 o 
   2   5   3      204.68      223.04      2.28 o 
   3   5   3      500.20      501.93      4.42 o 
   4   5   3        4.22        5.58      0.79 o 
   5   5   3       17.89       19.29      1.41 o 
   6   5   3       15.21       12.89      1.40 o 
   7   5   3       18.21       18.83      1.61 o 
   8   5   3       10.99       11.86      1.59 o 
   9   5   3       51.47       49.98      4.85 o 
  10   5   3       16.64       12.45      2.84 o 
   0   6   3        0.15        1.62      0.74 o 
   1   6   3     1262.01     1322.82     10.17 o 
   2   6   3      142.95      141.17      1.65 o 
   3   6   3       89.81       79.88      1.69 o 
   4   6   3        2.89        2.66      0.68 o 
   5   6   3       14.23       17.55      1.21 o 
   6   6   3       65.58       64.32      2.75 o 
   7   6   3       85.40       87.57      4.69 o 
   8   6   3       49.44       43.66      2.51 o 
   9   6   3        2.86        2.63      1.75 o 
   0   7   3        9.88        8.97      1.08 o 
   1   7   3       36.36       41.85      1.17 o 
   2   7   3      108.90      107.09      2.12 o 
   3   7   3        6.30        4.18      0.73 o 
   4   7   3       22.52       24.19      1.74 o 
   5   7   3       32.38       32.26      1.84 o 
   6   7   3       46.30       48.98      2.28 o 
   7   7   3       41.12       35.71      2.50 o 
   8   7   3       20.98       16.96      2.29 o 
   9   7   3       11.22       13.80      2.42 o 
   0   8   3        4.36        5.82      1.11 o 
   1   8   3      185.86      183.31      2.89 o 
   2   8   3       45.13       50.78      1.64 o 
   3   8   3       25.47       28.57      1.23 o 
   4   8   3       56.00       57.72      1.85 o 
   5   8   3      115.06      122.04      5.19 o 
   6   8   3        4.17        5.77      1.42 o 
   7   8   3       35.29       31.97      2.62 o 
   8   8   3       40.83       42.67      3.85 o 
   0   9   3       52.50       52.98      4.41 o 
   1   9   3       23.55       20.65      1.97 o 
   2   9   3      162.93      150.79      2.83 o 
   3   9   3      272.57      261.68      3.89 o 
   4   9   3        7.28        7.21      1.13 o 
   5   9   3       34.41       38.31      1.97 o 
   6   9   3       12.23        8.35      1.46 o 
   7   9   3       19.27       20.20      2.43 o 
   0  10   3      265.53      281.21     14.25 o 
   1  10   3       30.88       31.96      1.78 o 
   2  10   3       14.58       14.92      1.48 o 
   3  10   3       29.53       28.84      1.60 o 
   4  10   3       31.77       33.67      1.94 o 
   5  10   3        0.07       -0.37      1.20 o 
   6  10   3        8.47        8.32      1.81 o 
   0  11   3      105.93      108.88      4.70 o 
   1  11   3      193.10      187.11      3.97 o 
   2  11   3       67.40       67.08      2.51 o 
   3  11   3       30.60       30.79      2.18 o 
   4  11   3       73.37       70.28      3.02 o 
   5  11   3       37.22       33.76      3.62 o 
   0  12   3        8.15       10.59      2.44 o 
   1  12   3       66.19       70.96      2.72 o 
   2  12   3       46.71       50.73      2.43 o 
   3  12   3       10.20       11.70      1.94 o 
   0   0   4      193.44      193.42      4.86 o 
   1   0   4     1844.08     1899.91     20.53 o 
   2   0   4      223.75      228.06      3.31 o 
   3   0   4      523.42      575.31      7.76 o 
   4   0   4       39.77       39.38      1.39 o 
   5   0   4       18.96       16.72      1.10 o 
   6   0   4       95.48       93.34      3.38 o 
   7   0   4       52.15       61.13      3.06 o 
   8   0   4        6.47        9.28      2.56 o 
   9   0   4       13.39       13.94      2.29 o 
  10   0   4        1.63        0.94      1.97 o 
  11   0   4        0.46        0.45      2.14 o 
   0   1   4        0.33        1.96      0.38 o 
   1   1   4      593.53      619.89      4.78 o 
   2   1   4       22.23       23.97      0.71 o 
   3   1   4      812.58      903.81      7.58 o 
   4   1   4      389.47      402.36      4.07 o 
   5   1   4      566.65      647.63      6.12 o 
   6   1   4       96.71       92.42      2.05 o 
   7   1   4       74.15       81.23      2.09 o 
   8   1   4        7.42        8.09      1.53 o 
   9   1   4       14.79       19.33      1.74 o 
  10   1   4       13.20       10.08      1.64 o 
  11   1   4        8.33       11.20      2.74 o 
   0   2   4      191.89      179.95      2.35 o 
   1   2   4      660.34      635.33      4.59 o 
   2   2   4      227.23      231.73      2.42 o 
   3   2   4      110.86      132.78      1.72 o 
   4   2   4      196.57      185.10      2.44 o 
   5   2   4      705.31      758.76      7.02 o 
   6   2   4      233.94      256.18      3.37 o 
   7   2   4        6.24        6.85      0.92 o 
   8   2   4       51.45       52.19      1.89 o 
   9   2   4       19.66       14.46      2.10 o 
  10   2   4       11.81       14.54      6.08 o 
   0   3   4      103.79      104.31      2.07 o 
   1   3   4       52.06       72.20      1.33 o 
   2   3   4      225.25      240.94      2.38 o 
   3   3   4     1383.13     1417.04     10.55 o 
   4   3   4      139.18      150.21      2.18 o 
   5   3   4       71.17       79.70      1.94 o 
   6   3   4       22.91       20.22      1.10 o 
   7   3   4      117.86      123.52      2.66 o 
   8   3   4        8.15        6.45      1.31 o 
   9   3   4       15.70       12.09      1.91 o 
  10   3   4        0.16        2.13      2.17 o 
   0   4   4      137.14      141.47      2.33 o 
   1   4   4      552.40      568.70      5.11 o 
   2   4   4       98.10       88.75      1.28 o 
   3   4   4      528.00      610.81      5.03 o 
   4   4   4      154.81      149.24      1.82 o 
   5   4   4        7.25        7.96      0.83 o 
   6   4   4        1.33        1.22      0.95 o 
   7   4   4       19.52       20.54      1.59 o 
   8   4   4       73.20       75.45      2.79 o 
   9   4   4       16.43       19.40      2.63 o 
  10   4   4        0.95        1.39      3.93 o 
   0   5   4      180.88      193.38      3.75 o 
   1   5   4     1043.37     1093.28      9.13 o 
   2   5   4      279.32      277.27      2.75 o 
   3   5   4      357.61      382.79      3.27 o 
   4   5   4       59.76       60.78      1.69 o 
   5   5   4        5.55        6.06      1.10 o 
   6   5   4       75.95       72.59      2.49 o 
   7   5   4       33.59       36.63      2.02 o 
   8   5   4       16.19       14.32      1.92 o 
   9   5   4       29.48       31.63      2.21 o 
  10   5   4       15.74       15.92      3.02 o 
   0   6   4      335.95      342.80      5.51 o 
   1   6   4     1012.13     1059.12      8.43 o 
   2   6   4        3.05        3.10      0.45 o 
   3   6   4      154.46      162.90      2.11 o 
   4   6   4       17.42       19.22      1.16 o 
   5   6   4        4.40        1.65      1.04 o 
   6   6   4       41.39       38.35      2.02 o 
   7   6   4       65.63       65.80      2.63 o 
   8   6   4       24.90       24.72      1.97 o 
   9   6   4       52.88       53.67      4.71 o 
   0   7   4       42.82       46.04      1.89 o 
   1   7   4      138.88      141.28      2.12 o 
   2   7   4      126.93      130.16      2.37 o 
   3   7   4      131.23      126.56      2.25 o 
   4   7   4       11.62       10.88      1.10 o 
   5   7   4       21.28       18.65      1.59 o 
   6   7   4       25.94       25.78      1.87 o 
   7   7   4        6.16        5.61      1.46 o 
   8   7   4       14.27       11.69      5.22 o 
   9   7   4       25.42       26.69      2.83 o 
   0   8   4      106.98      103.11      2.89 o 
   1   8   4       25.53       25.54      1.23 o 
   2   8   4      165.32      157.31      2.75 o 
   3   8   4      143.15      147.64      2.74 o 
   4   8   4       20.32       16.12      1.41 o 
   5   8   4      150.90      137.97      4.38 o 
   6   8   4       19.12       20.46      1.86 o 
   7   8   4       46.08       41.85      2.42 o 
   8   8   4        5.83        5.76      2.32 o 
   0   9   4       29.58       33.14      2.12 o 
   1   9   4        3.32        3.92      1.03 o 
   2   9   4       24.91       24.44      1.39 o 
   3   9   4      144.74      145.40      3.37 o 
   4   9   4       16.17       17.20      1.52 o 
   5   9   4      149.06      164.49      3.65 o 
   6   9   4        1.70        1.19      1.71 o 
   7   9   4       53.03       53.70      3.29 o 
   0  10   4       96.85       90.76      5.14 o 
   1  10   4        3.62        3.11      1.16 o 
   2  10   4       16.19       17.06      1.51 o 
   3  10   4       23.47       27.37      1.80 o 
   4  10   4       64.56       62.66      2.42 o 
   5  10   4      150.14      138.38      3.55 o 
   6  10   4       20.54       22.06      2.18 o 
   0  11   4       30.45       31.27      2.52 o 
   1  11   4       17.00       19.20      2.22 o 
   2  11   4       26.72       28.13      2.09 o 
   3  11   4        5.91        4.22      1.57 o 
   4  11   4        2.42        1.87      1.51 o 
   5  11   4       14.50       15.39      1.80 o 
   0  12   4       26.69       27.57      2.60 o 
   1  12   4        0.92        1.69      1.25 o 
   2  12   4       38.95       43.00      3.82 o 
   1   0   5        4.57        3.05      0.53 o 
   2   0   5       96.68      106.24      1.79 o 
   3   0   5        6.19        6.59      0.60 o 
   4   0   5      117.46      125.83      2.45 o 
   5   0   5       14.70       14.33      1.03 o 
   6   0   5      129.90      139.08      4.14 o 
   7   0   5       26.82       24.35      2.21 o 
   8   0   5       32.85       33.63      2.71 o 
   9   0   5       48.14       49.56      4.25 o 
  10   0   5       23.44       22.97      2.90 o 
   0   1   5       10.15       12.88      0.92 o 
   1   1   5      642.46      637.94      5.40 o 
   2   1   5      206.54      202.77      2.03 o 
   3   1   5      702.04      706.95      6.22 o 
   4   1   5      133.78      157.11      2.35 o 
   5   1   5       27.74       28.88      1.16 o 
   6   1   5       66.57       74.41      1.88 o 
   7   1   5       23.41       20.94      1.49 o 
   8   1   5       15.16       12.52      1.52 o 
   9   1   5        1.02       -0.71      1.36 o 
  10   1   5        5.77        4.18      1.52 o 
   0   2   5      990.71      958.02      9.51 o 
   1   2   5     1111.50     1115.31      6.90 o 
   2   2   5      517.02      565.70      5.09 o 
   3   2   5       40.72       48.30      1.35 o 
   4   2   5       46.17       55.42      1.92 o 
   5   2   5       66.93       69.09      1.60 o 
   6   2   5        6.35        6.92      0.81 o 
   7   2   5        8.40        6.28      1.23 o 
   8   2   5       58.61       54.34      5.03 o 
   9   2   5        4.25        0.91      1.51 o 
  10   2   5        0.42       -2.51      2.76 o 
   0   3   5       16.53       16.87      0.96 o 
   1   3   5       76.75       92.25      1.33 o 
   2   3   5       15.50        9.57      0.57 o 
   3   3   5       85.81       72.61      1.18 o 
   4   3   5      297.66      311.06      3.11 o 
   5   3   5       68.47       61.79      1.57 o 
   6   3   5      101.37       97.36      2.05 o 
   7   3   5       16.75       15.03      1.42 o 
   8   3   5       27.69       25.34      2.14 o 
   9   3   5       18.48       18.12      5.25 o 
  10   3   5        6.97        5.54      2.27 o 
   0   4   5      161.56      173.33      2.73 o 
   1   4   5      445.22      491.85      4.61 o 
   2   4   5      104.19      122.13      1.64 o 
   3   4   5      130.31      143.60      1.98 o 
   4   4   5       16.62       20.82      0.86 o 
   5   4   5       58.20       61.50      1.70 o 
   6   4   5        1.17        0.93      0.95 o 
   7   4   5       64.21       56.98      2.97 o 
   8   4   5        7.79        6.28      1.38 o 
   9   4   5      108.55      101.19      3.93 o 
  10   4   5        9.48        8.81      2.54 o 
   0   5   5       69.85       67.18      1.76 o 
   1   5   5      188.29      188.38      2.43 o 
   2   5   5      117.64      114.41      1.61 o 
   3   5   5      150.07      144.05      1.81 o 
   4   5   5       41.60       39.44      1.17 o 
   5   5   5        1.28        0.92      0.92 o 
   6   5   5      126.40      118.97      3.43 o 
   7   5   5       79.14       71.26      2.66 o 
   8   5   5        2.15        1.06      1.27 o 
   9   5   5        8.03        3.69      1.80 o 
   0   6   5       15.20       13.56      1.05 o 
   1   6   5        5.59        4.58      0.60 o 
   2   6   5      105.65      110.10      1.65 o 
   3   6   5       40.71       41.88      1.25 o 
   4   6   5      116.87      117.55      2.92 o 
   5   6   5      107.75       93.01      3.30 o 
   6   6   5       25.16       23.51      1.75 o 
   7   6   5       64.72       57.77      2.52 o 
   8   6   5        5.28        3.72      1.46 o 
   9   6   5       17.37       18.86      2.40 o 
   0   7   5       77.52       89.95      2.32 o 
   1   7   5      212.74      221.80      2.81 o 
   2   7   5       19.95       19.65      1.38 o 
   3   7   5       49.50       48.18      1.68 o 
   4   7   5       23.52       15.74      1.50 o 
   5   7   5       29.05       20.00      2.24 o 
   6   7   5       37.77       40.81      2.20 o 
   7   7   5       32.99       29.82      2.08 o 
   8   7   5       41.23       42.04      2.58 o 
   0   8   5       31.14       35.49      1.67 o 
   1   8   5       52.35       52.22      1.67 o 
   2   8   5        4.48        4.81      0.92 o 
   3   8   5       17.24       13.83      1.14 o 
   4   8   5       37.75       32.42      1.92 o 
   5   8   5       95.68       89.57      3.02 o 
   6   8   5       88.74       80.70      3.03 o 
   7   8   5       10.11       10.28      1.74 o 
   8   8   5       38.72       45.28      3.13 o 
   0   9   5        0.46        2.67      1.31 o 
   1   9   5       37.58       34.54      1.70 o 
   2   9   5      126.02      122.41      2.63 o 
   3   9   5       96.25       78.75      2.51 o 
   4   9   5       11.89       10.77      1.41 o 
   5   9   5       29.22       21.87      1.73 o 
   6   9   5        9.07       11.97      1.77 o 
   7   9   5       13.58       11.05      1.85 o 
   0  10   5        9.04       10.08      1.74 o 
   1  10   5       62.85       62.07      2.31 o 
   2  10   5        1.47       -0.08      1.07 o 
   3  10   5       60.23       63.56      2.42 o 
   4  10   5       63.53       57.02      3.03 o 
   5  10   5       18.95       16.07      2.04 o 
   6  10   5        9.05       10.98      1.71 o 
   0  11   5       20.08       21.46      2.94 o 
   1  11   5        2.61        1.60      1.13 o 
   2  11   5       13.07       12.26      2.01 o 
   3  11   5       40.06       36.44      2.39 o 
   4  11   5       64.70       68.37      3.13 o 
   0  12   5       28.78       26.09      2.62 o 
   1  12   5       54.61       54.49      2.59 o 
   2  12   5       22.90       25.25      2.31 o 
   0   0   6      295.46      326.37      7.93 o 
   1   0   6      481.31      544.96      6.86 o 
   2   0   6      520.78      546.42      6.95 o 
   3   0   6      357.62      342.62      4.56 o 
   4   0   6      370.40      390.39      5.42 o 
   5   0   6      151.74      162.46      4.88 o 
   6   0   6        1.50       -0.23      1.08 o 
   7   0   6       30.12       28.74      3.52 o 
   8   0   6        1.47        1.32      1.54 o 
   9   0   6       22.79       26.06      4.44 o 
  10   0   6        5.08        3.85      2.59 o 
   0   1   6     1957.36     2110.64     23.07 o 
   1   1   6      519.99      543.38      4.84 o 
   2   1   6      400.21      421.73      3.62 o 
   3   1   6       81.31       84.14      1.61 o 
   4   1   6       16.08       15.26      0.70 o 
   5   1   6       34.01       39.12      1.33 o 
   6   1   6        1.12        0.74      1.00 o 
   7   1   6       16.10       16.48      2.22 o 
   8   1   6       13.95       11.78      1.51 o 
   9   1   6       25.52       24.00      1.93 o 
  10   1   6       25.74       25.89      2.56 o 
   0   2   6     2132.32     2197.96     20.76 o 
   1   2   6      196.94      206.07      1.87 o 
   2   2   6      677.24      723.53      7.02 o 
   3   2   6      245.97      256.57      2.99 o 
   4   2   6       37.52       39.56      1.20 o 
   5   2   6       30.25       27.67      1.13 o 
   6   2   6       27.02       25.45      1.18 o 
   7   2   6       39.64       35.91      1.85 o 
   8   2   6      104.76       97.04      2.99 o 
   9   2   6       28.37       25.33      2.38 o 
  10   2   6       31.99       29.90      2.69 o 
   0   3   6      685.09      722.16      7.64 o 
   1   3   6       55.92       68.91      1.13 o 
   2   3   6      511.82      508.36      4.38 o 
   3   3   6       31.54       31.81      1.19 o 
   4   3   6       23.67       24.81      1.19 o 
   5   3   6       45.38       37.58      3.00 o 
   6   3   6      145.59      140.73      3.32 o 
   7   3   6        6.90        2.32      1.24 o 
   8   3   6       65.53       61.87      3.54 o 
   9   3   6       63.47       61.97      5.83 o 
  10   3   6       11.06        6.58      2.46 o 
   0   4   6       62.48       67.77      2.33 o 
   1   4   6       79.77       84.24      1.40 o 
   2   4   6      347.67      352.74      3.34 o 
   3   4   6      168.18      161.44      2.03 o 
   4   4   6      258.21      253.75      4.51 o 
   5   4   6       26.18       28.72      2.11 o 
   6   4   6       56.48       47.73      2.04 o 
   7   4   6       29.63       26.18      1.79 o 
   8   4   6       19.27       18.60      2.05 o 
   9   4   6       28.15       25.77      2.81 o 
  10   4   6        2.12        3.94      2.43 o 
   0   5   6       15.23       17.89      1.05 o 
   1   5   6      130.69      139.60      2.18 o 
   2   5   6      465.59      451.30      4.13 o 
   3   5   6       18.15       17.57      0.74 o 
   4   5   6       19.50       18.52      1.23 o 
   5   5   6       71.81       71.85      2.43 o 
   6   5   6       72.84       67.05      2.49 o 
   7   5   6       22.39       18.75      2.04 o 
   8   5   6       13.73        7.44      1.78 o 
   9   5   6       12.03       11.60      2.09 o 
   0   6   6       24.20       24.33      1.29 o 
   1   6   6       14.61       12.32      0.78 o 
   2   6   6       26.86       29.32      0.94 o 
   3   6   6       31.07       28.16      1.29 o 
   4   6   6      395.10      371.30      5.69 o 
   5   6   6       40.10       33.48      2.27 o 
   6   6   6       53.75       45.08      2.24 o 
   7   6   6        7.75        5.91      1.43 o 
   8   6   6       84.90       81.61      3.12 o 
   9   6   6        0.23       -2.24      2.52 o 
   0   7   6        3.95        2.20      1.10 o 
   1   7   6       13.69       14.86      1.03 o 
   2   7   6       75.55       74.24      1.87 o 
   3   7   6       95.18       95.49      2.74 o 
   4   7   6      110.15       88.22      2.78 o 
   5   7   6       37.12       34.50      2.44 o 
   6   7   6      301.69      280.05      5.34 o 
   7   7   6       62.31       55.80      2.67 o 
   8   7   6       16.88       16.80      2.61 o 
   0   8   6       11.81       11.20      1.38 o 
   1   8   6      151.44      142.20      2.64 o 
   2   8   6       68.13       65.20      1.88 o 
   3   8   6       17.52       14.89      1.37 o 
   4   8   6       21.44       21.16      2.20 o 
   5   8   6       11.35        6.20      1.67 o 
   6   8   6       14.47       17.97      1.84 o 
   7   8   6        4.10        2.34      1.50 o 
   0   9   6       33.91       32.58      2.18 o 
   1   9   6       33.09       32.15      1.55 o 
   2   9   6       51.06       49.00      2.00 o 
   3   9   6      127.07      112.27      2.96 o 
   4   9   6       49.97       48.32      2.14 o 
   5   9   6       10.37        9.64      1.58 o 
   6   9   6        0.74        0.68      1.40 o 
   7   9   6       27.25       27.36      2.35 o 
   0  10   6      125.18      127.65      5.82 o 
   1  10   6        8.99        8.63      1.52 o 
   2  10   6       45.35       44.24      2.38 o 
   3  10   6       11.41        8.39      1.43 o 
   4  10   6        8.14        4.44      1.39 o 
   5  10   6        3.56        1.66      1.39 o 
   0  11   6      163.46      179.79      5.14 o 
   1  11   6      119.32      120.76      3.38 o 
   2  11   6       23.95       19.28      2.01 o 
   3  11   6        1.23       -1.86      1.37 o 
   4  11   6        7.13        8.78      1.85 o 
   0  12   6        0.20        0.58      1.80 o 
   1   0   7        1.09       -0.08      0.66 o 
   2   0   7     3447.28     3717.41     34.43 o 
   3   0   7      110.10      114.21      1.86 o 
   4   0   7       14.23       16.23      0.77 o 
   5   0   7       63.71       60.33      2.81 o 
   6   0   7       13.44       10.41      1.70 o 
   7   0   7       75.13       73.54      6.27 o 
   8   0   7       86.18       82.74      4.04 o 
   9   0   7       60.73       60.29      4.98 o 
  10   0   7       74.03       75.13      4.45 o 
   0   1   7     6841.02     7415.45     78.04 o 
   1   1   7        9.94       11.01      0.65 o 
   2   1   7     2204.80     2287.81     16.43 o 
   3   1   7      158.49      159.89      1.86 o 
   4   1   7      152.27      156.77      2.48 o 
   5   1   7       32.34       33.80      1.29 o 
   6   1   7        8.26        6.98      1.24 o 
   7   1   7       49.33       48.15      2.16 o 
   8   1   7      159.41      149.49      3.74 o 
   9   1   7       14.74       12.22      1.70 o 
  10   1   7      101.21      106.84      4.30 o 
   0   2   7     2390.65     2499.11     27.36 o 
   1   2   7       33.11       35.58      0.86 o 
   2   2   7      222.28      208.67      2.28 o 
   3   2   7        9.19        8.74      0.68 o 
   4   2   7      256.01      256.60      3.21 o 
   5   2   7       23.07       22.47      1.16 o 
   6   2   7       16.82       11.87      1.25 o 
   7   2   7       37.54       36.64      2.17 o 
   8   2   7       62.94       60.24      2.53 o 
   9   2   7       21.94       19.57      2.32 o 
  10   2   7        4.61        0.68      1.86 o 
   0   3   7      138.67      146.62      2.44 o 
   1   3   7        4.78        4.65      0.49 o 
   2   3   7      818.36      831.54      6.20 o 
   3   3   7       12.65       11.34      0.77 o 
   4   3   7      760.43      761.92      7.91 o 
   5   3   7      219.29      216.40      3.10 o 
   6   3   7      129.24      107.16      2.24 o 
   7   3   7       28.18       26.58      1.58 o 
   8   3   7        6.94        5.39      1.70 o 
   9   3   7        8.07        6.75      1.89 o 
  10   3   7       18.79       16.08      2.99 o 
   0   4   7      355.00      343.34      5.20 o 
   1   4   7        2.70        3.31      0.52 o 
   2   4   7      595.66      631.23      5.44 o 
   3   4   7        9.60        9.74      0.69 o 
   4   4   7      215.44      224.78      3.09 o 
   5   4   7        9.69        8.82      0.90 o 
   6   4   7      349.52      327.81      4.87 o 
   7   4   7       47.79       45.16      2.67 o 
   8   4   7       62.61       60.63      3.16 o 
   9   4   7       29.25       27.20      3.21 o 
   0   5   7       31.26       25.97      1.28 o 
   1   5   7      252.17      252.14      2.89 o 
   2   5   7      199.54      209.12      2.48 o 
   3   5   7       25.01       25.26      1.02 o 
   4   5   7      475.54      415.40      5.16 o 
   5   5   7       20.51       18.05      1.47 o 
   6   5   7      194.12      185.76      4.02 o 
   7   5   7        0.59       -1.49      1.10 o 
   8   5   7       41.80       34.76      2.69 o 
   9   5   7       31.27       29.02      2.70 o 
   0   6   7        7.67        5.23      1.25 o 
   1   6   7       71.66       72.88      1.48 o 
   2   6   7       50.99       57.91      1.31 o 
   3   6   7       38.59       35.57      1.44 o 
   4   6   7       28.56       32.22      1.80 o 
   5   6   7       21.96       19.52      1.62 o 
   6   6   7       15.54       17.35      2.42 o 
   7   6   7       18.19       21.98      1.89 o 
   8   6   7        6.66        7.77      1.92 o 
   9   6   7       14.06       13.78      2.38 o 
   0   7   7        0.27       -0.68      1.35 o 
   1   7   7       69.38       67.36      1.53 o 
   2   7   7       72.66       64.50      1.90 o 
   3   7   7       93.18       85.74      2.66 o 
   4   7   7       27.31       27.57      1.80 o 
   5   7   7       21.30       24.10      1.82 o 
   6   7   7       81.93       87.23      3.08 o 
   7   7   7       40.47       38.19      2.37 o 
   8   7   7       94.92      101.13      5.06 o 
   0   8   7        3.25        4.35      1.55 o 
   1   8   7        6.70        6.77      1.39 o 
   2   8   7        7.96        8.38      1.21 o 
   3   8   7      178.93      178.67      3.56 o 
   4   8   7       38.16       39.36      2.52 o 
   5   8   7       40.26       35.92      2.21 o 
   6   8   7       83.12       72.76      3.03 o 
   7   8   7        6.23        7.84      1.71 o 
   0   9   7       27.78       23.05      2.03 o 
   1   9   7       43.45       39.45      1.71 o 
   2   9   7        8.71        8.83      1.27 o 
   3   9   7       31.40       31.83      1.83 o 
   4   9   7       47.52       41.18      2.07 o 
   5   9   7       45.54       44.98      2.49 o 
   6   9   7       43.07       51.86      2.72 o 
   0  10   7        2.95        1.70      1.68 o 
   1  10   7       48.17       51.62      2.24 o 
   2  10   7       93.83       96.00      3.03 o 
   3  10   7       28.12       29.28      1.90 o 
   4  10   7       75.33       78.91      2.81 o 
   5  10   7       50.56       50.81      2.49 o 
   0  11   7        0.35        1.51      2.09 o 
   1  11   7       20.99       19.27      1.92 o 
   2  11   7        3.75        3.81      1.44 o 
   3  11   7       18.69       23.32      2.17 o 
   0   0   8       39.24       43.12      2.00 o 
   1   0   8        3.28        3.20      0.75 o 
   2   0   8       16.37       17.51      1.31 o 
   3   0   8      558.60      560.27      8.83 o 
   4   0   8        0.46        1.68      0.79 o 
   5   0   8      253.19      244.71      5.92 o 
   6   0   8       20.44       21.13      3.43 o 
   7   0   8       80.10       78.94      3.83 o 
   8   0   8        1.54        0.71      1.80 o 
   9   0   8       69.98       76.66      4.36 o 
  10   0   8       29.20       25.15      3.20 o 
   0   1   8      826.30      925.12     11.21 o 
   1   1   8      159.00      177.31      2.30 o 
   2   1   8        3.32        6.26      0.93 o 
   3   1   8       24.00       27.85      0.85 o 
   4   1   8       35.55       45.15      1.22 o 
   5   1   8       66.24       60.70      2.08 o 
   6   1   8       80.69       77.67      2.52 o 
   7   1   8       46.23       47.88      2.21 o 
   8   1   8       96.33       92.70      3.05 o 
   9   1   8       39.06       35.51      2.40 o 
  10   1   8      116.91      128.11      4.78 o 
   0   2   8        0.03       -0.06      0.67 o 
   1   2   8      233.19      248.38      2.73 o 
   2   2   8      567.22      644.67      5.43 o 
   3   2   8       36.25       37.03      1.25 o 
   4   2   8      355.11      365.41      4.52 o 
   5   2   8      107.06      105.06      2.72 o 
   6   2   8        3.82        1.70      1.07 o 
   7   2   8       97.61       94.53      2.86 o 
   8   2   8       53.55       44.85      2.33 o 
   9   2   8       63.83       63.87      3.58 o 
  10   2   8        7.21        4.80      2.07 o 
   0   3   8       41.09       36.26      1.34 o 
   1   3   8       54.23       57.50      1.04 o 
   2   3   8      703.31      696.32      5.57 o 
   3   3   8      166.40      172.44      2.55 o 
   4   3   8      359.06      362.52      4.22 o 
   5   3   8      100.43       87.68      2.00 o 
   6   3   8      119.72      111.07      2.64 o 
   7   3   8      180.19      167.53      3.81 o 
   8   3   8       20.63       16.90      2.17 o 
   9   3   8       77.57       74.20      4.30 o 
   0   4   8      169.37      168.31      3.36 o 
   1   4   8      210.97      204.63      2.52 o 
   2   4   8       69.08       62.66      1.32 o 
   3   4   8       97.33       96.22      1.73 o 
   4   4   8      272.96      283.42      4.16 o 
   5   4   8      192.99      180.07      2.91 o 
   6   4   8       29.22       22.62      1.78 o 
   7   4   8      126.54      112.88      3.89 o 
   8   4   8      149.65      150.55      5.77 o 
   9   4   8       28.70       26.44      5.93 o 
   0   5   8       99.79      100.97      2.38 o 
   1   5   8      231.69      227.89      2.84 o 
   2   5   8      206.23      193.07      3.00 o 
   3   5   8        6.44        6.43      0.81 o 
   4   5   8      202.31      185.48      3.19 o 
   5   5   8       19.40       18.20      2.22 o 
   6   5   8       11.96        8.38      1.36 o 
   7   5   8       32.48       26.84      2.33 o 
   8   5   8       17.55       12.34      2.00 o 
   9   5   8       11.53       16.18      2.92 o 
   0   6   8      445.44      432.58      5.87 o 
   1   6   8      177.79      175.39      2.94 o 
   2   6   8       68.05       74.44      1.96 o 
   3   6   8      271.67      246.42      3.76 o 
   4   6   8      329.72      293.09      5.04 o 
   5   6   8      151.40      140.27      3.53 o 
   6   6   8      559.46      524.59      9.72 o 
   7   6   8        9.07        8.75      1.88 o 
   8   6   8       10.88       12.99      2.16 o 
   0   7   8       17.56       19.43      1.41 o 
   1   7   8       80.09       81.68      1.70 o 
   2   7   8      418.21      381.35      4.65 o 
   3   7   8       12.32       15.51      1.49 o 
   4   7   8       51.36       49.19      2.24 o 
   5   7   8       55.90       49.88      2.34 o 
   6   7   8       42.10       35.79      2.62 o 
   7   7   8        2.76        3.08      1.71 o 
   8   7   8        6.46        0.99      2.54 o 
   0   8   8        1.29       -0.64      0.99 o 
   1   8   8       65.22       71.47      3.64 o 
   2   8   8       19.52       14.13      1.24 o 
   3   8   8      125.67      120.48      3.32 o 
   4   8   8      229.30      223.48      4.71 o 
   5   8   8       21.86       18.79      1.83 o 
   6   8   8       16.53       15.39      1.99 o 
   7   8   8       31.38       35.83      2.47 o 
   0   9   8      141.70      147.32      4.41 o 
   1   9   8       18.07       17.67      1.52 o 
   2   9   8      143.62      144.08      3.04 o 
   3   9   8       44.73       48.15      2.35 o 
   4   9   8       27.50       25.74      1.85 o 
   5   9   8       48.69       53.80      2.71 o 
   6   9   8       22.69       26.33      2.28 o 
   0  10   8      292.89      271.40      7.91 o 
   1  10   8       29.77       29.24      1.93 o 
   2  10   8       55.00       58.97      2.46 o 
   3  10   8       37.59       40.29      1.98 o 
   4  10   8      109.43      116.61      3.39 o 
   0  11   8        9.34        6.14      2.49 o 
   1  11   8        1.58        0.81      1.54 o 
   2  11   8      118.83      110.94      3.40 o 
   1   0   9      246.61      259.90      4.35 o 
   2   0   9       97.08       86.95      3.88 o 
   3   0   9      182.44      197.18      3.67 o 
   4   0   9       33.55       34.25      2.29 o 
   5   0   9      314.54      301.00      6.99 o 
   6   0   9     1417.21     1395.10     21.76 o 
   7   0   9        6.27        7.26      1.97 o 
   8   0   9       56.37       64.03      3.89 o 
   9   0   9       41.04       42.82      3.60 o 
   0   1   9      117.39      122.68      2.77 o 
   1   1   9      231.23      239.53      2.69 o 
   2   1   9       92.93      101.82      1.58 o 
   3   1   9      186.37      188.53      2.54 o 
   4   1   9      168.55      159.85      2.76 o 
   5   1   9       16.87       17.40      1.44 o 
   6   1   9      157.34      151.66      3.53 o 
   7   1   9      233.89      227.17      4.58 o 
   8   1   9      292.21      288.47      5.51 o 
   9   1   9       30.72       28.80      2.26 o 
   0   2   9      703.33      713.91      9.26 o 
   1   2   9      243.80      257.57      2.84 o 
   2   2   9       55.70       50.45      1.47 o 
   3   2   9       21.11       16.75      0.90 o 
   4   2   9      415.57      410.98      5.08 o 
   5   2   9      401.23      406.92      5.99 o 
   6   2   9       50.32       50.54      2.15 o 
   7   2   9       98.45       90.85      2.96 o 
   8   2   9      232.32      247.19      7.06 o 
   9   2   9       78.28       82.10      3.84 o 
   0   3   9       13.92       11.57      1.11 o 
   1   3   9       35.20       33.47      1.04 o 
   2   3   9       53.59       49.84      1.21 o 
   3   3   9      266.57      261.81      3.54 o 
   4   3   9      673.09      649.59      6.01 o 
   5   3   9      321.86      310.85      5.06 o 
   6   3   9      111.23      112.50      3.12 o 
   7   3   9      114.26      112.75      4.01 o 
   8   3   9       20.88       17.46      3.96 o 
   9   3   9       40.26       39.54      3.99 o 
   0   4   9      103.35      103.09      2.67 o 
   1   4   9      365.10      362.46      3.27 o 
   2   4   9      559.36      543.21      4.77 o 
   3   4   9      649.33      634.26      5.45 o 
   4   4   9      638.36      619.56      6.39 o 
   5   4   9      272.55      268.66      4.92 o 
   6   4   9      212.81      198.74      4.38 o 
   7   4   9      330.75      305.93      6.72 o 
   8   4   9       46.56       46.91      3.08 o 
   9   4   9       55.34       58.00      4.31 o 
   0   5   9       57.23       51.81      1.84 o 
   1   5   9      420.22      407.74      4.18 o 
   2   5   9      486.10      470.88      4.68 o 
   3   5   9      509.34      492.09      5.40 o 
   4   5   9       51.50       50.46      1.80 o 
   5   5   9      165.20      153.75      3.04 o 
   6   5   9        6.22        4.32      1.53 o 
   7   5   9       11.30        6.97      1.85 o 
   8   5   9       47.53       43.18      4.33 o 
   0   6   9       62.20       65.19      2.34 o 
   1   6   9      140.14      134.91      2.48 o 
   2   6   9      467.88      450.24      4.64 o 
   3   6   9      146.15      144.54      2.65 o 
   4   6   9       76.31       75.87      2.63 o 
   5   6   9       22.80       16.13      1.65 o 
   6   6   9       78.23       82.51      3.54 o 
   7   6   9       50.60       46.26      3.00 o 
   8   6   9       35.03       35.32      4.20 o 
   0   7   9      317.98      327.35      5.39 o 
   1   7   9     1030.90     1033.00      8.99 o 
   2   7   9      349.69      340.81      4.40 o 
   3   7   9        1.50        1.69      1.20 o 
   4   7   9        9.61        6.87      1.64 o 
   5   7   9       86.62       76.99      2.84 o 
   6   7   9       38.15       34.98      2.25 o 
   7   7   9       44.25       52.03      4.53 o 
   0   8   9     1072.57     1059.60     14.35 o 
   1   8   9      507.21      525.14      6.17 o 
   2   8   9      101.63      101.36      2.99 o 
   3   8   9      348.03      334.52      5.20 o 
   4   8   9       32.15       27.92      2.45 o 
   5   8   9       18.34       19.02      1.90 o 
   6   8   9       10.93       14.87      1.90 o 
   0   9   9       77.57       78.40      5.50 o 
   1   9   9      262.64      263.66      4.16 o 
   2   9   9      143.85      137.80      3.02 o 
   3   9   9       12.87       12.09      1.37 o 
   4   9   9       28.66       29.78      2.37 o 
   5   9   9       16.92       13.17      1.83 o 
   0  10   9       16.44       11.44      2.63 o 
   1  10   9        4.23        2.46      1.52 o 
   2  10   9       76.48       78.35      3.54 o 
   3  10   9      145.14      138.79      3.29 o 
   4  10   9       65.98       69.45      2.54 o 
   0  11   9        6.92        7.79      2.59 o 
   1  11   9       20.61       16.37      2.11 o 
   0   0  10       11.53       10.15      1.38 o 
   1   0  10        8.86        6.48      1.03 o 
   2   0  10       15.71       17.79      1.32 o 
   3   0  10      434.86      414.87      6.53 o 
   4   0  10       10.13        9.55      1.85 o 
   5   0  10      303.48      305.05     10.54 o 
   6   0  10       41.88       39.01      2.89 o 
   7   0  10      447.49      464.25     16.18 o 
   8   0  10       69.30       59.50      3.84 o 
   9   0  10       43.92       40.43      5.28 o 
   0   1  10       17.97       16.48      1.08 o 
   1   1  10      863.38      855.15      7.13 o 
   2   1  10      100.76      101.12      1.83 o 
   3   1  10     3390.07     3351.28     28.74 o 
   4   1  10      246.05      246.60      4.29 o 
   5   1  10     1857.41     1846.72     19.35 o 
   6   1  10       16.23       17.09      1.98 o 
   7   1  10      603.71      594.12      8.45 o 
   8   1  10       60.86       65.57      3.18 o 
   9   1  10       72.95       71.73      3.13 o 
   0   2  10        6.37        5.97      1.29 o 
   1   2  10      660.01      664.83      5.84 o 
   2   2  10       57.08       60.52      2.00 o 
   3   2  10       71.40       76.70      2.59 o 
   4   2  10       30.67       31.07      1.83 o 
   5   2  10     1727.88     1701.90     18.08 o 
   6   2  10      274.27      271.61      4.99 o 
   7   2  10      150.38      145.25      3.75 o 
   8   2  10       11.87       11.78      1.73 o 
   9   2  10      105.91      101.62      4.31 o 
   0   3  10        2.07        0.35      1.27 o 
   1   3  10     2544.14     2477.34     18.19 o 
   2   3  10       33.44       31.04      1.12 o 
   3   3  10      916.10      909.82      8.39 o 
   4   3  10       86.78       85.00      2.19 o 
   5   3  10      112.54      108.51      2.56 o 
   6   3  10       13.19        9.91      1.41 o 
   7   3  10      320.03      312.29      6.87 o 
   8   3  10       19.14       19.99      2.82 o 
   9   3  10      162.19      176.18      5.59 o 
   0   4  10       64.98       66.52      2.01 o 
   1   4  10       64.54       63.03      1.42 o 
   2   4  10        7.73       10.10      0.78 o 
   3   4  10      941.55      913.26      7.37 o 
   4   4  10       53.78       55.51      1.57 o 
   5   4  10      126.36      127.24      3.55 o 
   6   4  10       25.99       28.25      3.24 o 
   7   4  10      169.00      169.35      5.03 o 
   8   4  10       15.87       14.01      2.29 o 
   0   5  10       32.14       35.93      2.12 o 
   1   5  10     1340.79     1341.08     10.75 o 
   2   5  10      152.75      137.81      2.28 o 
   3   5  10      295.12      287.01      3.73 o 
   4   5  10       11.34       11.04      1.04 o 
   5   5  10       39.15       37.59      1.96 o 
   6   5  10       11.29        9.64      1.84 o 
   7   5  10      156.21      170.56      5.14 o 
   8   5  10       27.98       25.39      3.26 o 
   0   6  10      214.81      205.63      3.88 o 
   1   6  10      597.13      594.60      5.75 o 
   2   6  10       24.07       26.76      1.36 o 
   3   6  10      367.26      346.18      4.93 o 
   4   6  10        0.43       -1.24      0.91 o 
   5   6  10        6.99        3.53      1.31 o 
   6   6  10        2.88        3.96      1.96 o 
   7   6  10        4.33        3.55      1.77 o 
   0   7  10       14.89       14.37      2.95 o 
   1   7  10      110.68      116.27      2.34 o 
   2   7  10       46.54       48.86      1.75 o 
   3   7  10      145.64      155.44      3.36 o 
   4   7  10        3.58        2.45      1.11 o 
   5   7  10       62.82       65.38      2.72 o 
   6   7  10       18.81       20.43      2.33 o 
   7   7  10        2.64        1.99      1.99 o 
   0   8  10      249.01      240.79      5.43 o 
   1   8  10        1.89        1.46      1.01 o 
   2   8  10       46.84       50.05      1.97 o 
   3   8  10      222.01      205.83      4.04 o 
   4   8  10       14.11       15.45      1.59 o 
   5   8  10       66.34       68.98      2.95 o 
   6   8  10        4.33        9.52      2.12 o 
   0   9  10       74.63       69.59      4.16 o 
   1   9  10      103.62       98.16      2.96 o 
   2   9  10       97.32       96.18      2.68 o 
   3   9  10        5.25        5.87      1.43 o 
   4   9  10       16.24       13.52      1.52 o 
   5   9  10       97.74       90.92      4.53 o 
   0  10  10        2.77        6.60      6.40 o 
   1  10  10        9.96        6.51      1.78 o 
   2  10  10       60.47       59.61      3.51 o 
   3  10  10       14.08       10.20      1.58 o 
   1   0  11       22.95       24.65      1.58 o 
   2   0  11      127.57      121.51      3.08 o 
   3   0  11       26.05       20.64      2.08 o 
   4   0  11       38.92       35.38      2.63 o 
   5   0  11     2170.20     2155.08     31.55 o 
   6   0  11       18.89       19.41      3.45 o 
   7   0  11       25.49       24.43      2.74 o 
   8   0  11      189.00      202.55      6.65 o 
   9   0  11        4.40        2.67      2.30 o 
   0   1  11       12.11       12.00      1.09 o 
   1   1  11      343.45      331.67      3.62 o 
   2   1  11      100.07       95.62      1.92 o 
   3   1  11     1000.43      961.64      9.73 o 
   4   1  11      273.60      262.68      4.62 o 
   5   1  11      282.55      273.64      4.92 o 
   6   1  11      147.92      146.65      3.65 o 
   7   1  11      113.30      112.54      3.40 o 
   8   1  11       56.43       57.77      2.77 o 
   9   1  11       30.38       30.82      2.38 o 
   0   2  11        3.88        4.73      0.94 o 
   1   2  11      799.88      779.09      6.77 o 
   2   2  11       46.20       43.20      1.30 o 
   3   2  11     1103.10     1056.47     10.57 o 
   4   2  11      434.08      409.44      6.11 o 
   5   2  11      187.95      183.87      3.95 o 
   6   2  11       79.33       78.53      3.61 o 
   7   2  11      482.93      487.50      9.32 o 
   8   2  11       35.44       42.38      2.98 o 
   0   3  11        7.66        8.84      1.27 o 
   1   3  11      334.78      319.52      3.94 o 
   2   3  11       55.94       51.62      1.73 o 
   3   3  11      579.74      573.79      5.52 o 
   4   3  11       46.01       43.69      1.74 o 
   5   3  11       55.68       53.95      2.99 o 
   6   3  11      239.58      239.96      5.91 o 
   7   3  11      109.06      109.19      4.16 o 
   8   3  11       57.48       59.63      3.45 o 
   0   4  11      375.80      354.63      5.96 o 
   1   4  11      839.99      832.90      7.31 o 
   2   4  11       82.00       79.32      1.78 o 
   3   4  11      303.40      289.67      3.55 o 
   4   4  11       51.74       50.84      1.70 o 
   5   4  11       18.13       14.65      1.32 o 
   6   4  11      106.24      101.94      4.37 o 
   7   4  11        0.15        4.78      1.82 o 
   8   4  11        7.03        4.24      2.12 o 
   0   5  11       10.12       11.82      1.91 o 
   1   5  11     1806.29     1788.12     13.92 o 
   2   5  11       88.92       87.60      1.91 o 
   3   5  11      123.93      115.75      2.06 o 
   4   5  11        6.42        6.12      1.11 o 
   5   5  11       22.29       20.33      1.38 o 
   6   5  11        2.97        4.06      1.98 o 
   7   5  11       87.95       89.56      4.75 o 
   0   6  11       47.18       47.06      4.35 o 
   1   6  11      743.45      720.34      6.75 o 
   2   6  11      164.12      168.07      3.97 o 
   3   6  11       91.55       91.76      2.27 o 
   4   6  11        7.14        7.11      1.22 o 
   5   6  11       22.47       26.74      2.25 o 
   6   6  11      151.34      148.23      4.02 o 
   7   6  11       29.45       36.73      3.41 o 
   0   7  11        3.34        2.13      1.39 o 
   1   7  11      137.93      141.96      2.90 o 
   2   7  11       40.30       42.15      1.69 o 
   3   7  11      224.23      220.69      4.12 o 
   4   7  11        9.12        8.75      1.37 o 
   5   7  11       74.79       84.23      3.55 o 
   6   7  11       33.16       41.36      2.52 o 
   0   8  11       11.29       12.03      1.85 o 
   1   8  11      139.86      127.42      3.23 o 
   2   8  11       57.24       55.63      2.38 o 
   3   8  11      117.00      101.19      3.04 o 
   4   8  11       78.15       90.03      2.89 o 
   5   8  11      178.75      187.94      4.69 o 
   0   9  11        0.01       -0.22      1.99 o 
   1   9  11       15.40       19.11      1.72 o 
   2   9  11       49.50       56.79      2.46 o 
   3   9  11      395.74      432.67      6.00 o 
   4   9  11       24.70       26.05      1.82 o 
   0  10  11      210.39      214.50     10.40 o 
   1  10  11        3.92        4.52      1.77 o 
   0   0  12        3.61        4.53      3.59 o 
   1   0  12       15.51       17.55      1.28 o 
   2   0  12       98.91       88.79      4.87 o 
   3   0  12        0.08       -1.44      1.99 o 
   4   0  12        2.36        3.11      1.59 o 
   5   0  12      142.64      136.17      4.87 o 
   6   0  12        8.13        8.30      2.63 o 
   7   0  12       69.29       63.63      3.89 o 
   8   0  12      100.23       95.52      4.91 o 
   0   1  12      152.71      151.09      3.09 o 
   1   1  12      183.06      171.64      3.29 o 
   2   1  12       55.09       53.21      1.77 o 
   3   1  12       22.07       25.39      1.63 o 
   4   1  12      196.65      178.79      3.83 o 
   5   1  12       78.22       75.60      2.69 o 
   6   1  12       72.97       68.67      5.77 o 
   7   1  12       20.22       18.05      1.85 o 
   8   1  12       14.65       18.89      2.04 o 
   0   2  12        0.59        0.68      0.92 o 
   1   2  12       22.95       19.83      1.13 o 
   2   2  12       28.96       31.57      1.50 o 
   3   2  12      410.17      389.98      5.18 o 
   4   2  12       18.35       17.76      1.52 o 
   5   2  12       11.54       12.41      1.47 o 
   6   2  12       14.50       15.64      1.68 o 
   7   2  12       31.47       31.80      2.27 o 
   8   2  12       68.40       71.85      3.71 o 
   0   3  12       28.19       26.71      1.50 o 
   1   3  12      378.77      369.44      4.47 o 
   2   3  12       85.36       84.45      2.05 o 
   3   3  12       49.95       44.57      1.59 o 
   4   3  12       10.99        7.48      1.29 o 
   5   3  12       85.23       80.64      4.24 o 
   6   3  12       13.78       15.77      1.71 o 
   7   3  12        5.52        2.28      1.72 o 
   8   3  12       31.72       32.34      3.93 o 
   0   4  12      150.02      147.82      4.74 o 
   1   4  12      525.82      507.89      5.18 o 
   2   4  12      296.56      282.18      3.55 o 
   3   4  12       18.29       19.43      1.67 o 
   4   4  12        4.81        3.55      0.90 o 
   5   4  12       85.18       90.38      3.64 o 
   6   4  12       18.33       17.53      2.14 o 
   7   4  12        5.15        4.71      1.83 o 
   0   5  12       56.06       56.45      3.16 o 
   1   5  12       14.19       12.00      1.09 o 
   2   5  12        3.07        3.16      0.89 o 
   3   5  12      169.65      168.38      2.73 o 
   4   5  12       72.14       72.15      2.33 o 
   5   5  12      101.53      107.71      3.23 o 
   6   5  12       92.11       88.10      3.81 o 
   7   5  12       74.24       83.73      4.77 o 
   0   6  12      208.95      204.81      5.38 o 
   1   6  12      144.27      139.39      2.73 o 
   2   6  12        8.10        8.12      0.95 o 
   3   6  12      224.30      230.14      4.03 o 
   4   6  12       57.68       55.55      3.01 o 
   5   6  12       90.27       87.23      3.86 o 
   6   6  12        9.24        5.49      2.90 o 
   0   7  12       39.16       37.37      2.44 o 
   1   7  12      139.28      133.05      2.88 o 
   2   7  12       71.57       71.27      2.41 o 
   3   7  12      101.41       95.44      2.82 o 
   4   7  12       37.85       42.75      2.78 o 
   5   7  12       15.99       18.37      1.97 o 
   0   8  12       58.25       58.65      3.78 o 
   1   8  12       13.63       14.01      1.61 o 
   2   8  12       38.06       37.94      2.09 o 
   3   8  12       25.12       28.93      1.92 o 
   4   8  12       12.42       16.41      2.62 o 
   0   9  12       48.09       56.50      4.01 o 
   1   9  12       21.21       20.17      2.13 o 
   2   9  12       22.91       20.03      2.39 o 
   3   9  12      135.59      146.94      3.82 o 
   1   0  13        4.82        3.86      1.15 o 
   2   0  13       46.42       37.51      5.43 o 
   3   0  13       64.13       50.81      3.02 o 
   4   0  13       44.94       44.34      5.01 o 
   5   0  13       27.97       29.77      2.70 o 
   6   0  13       29.24       30.42      3.35 o 
   7   0  13       42.70       44.88      4.05 o 
   8   0  13       40.98       44.05      4.74 o 
   0   1  13      165.84      132.87      3.56 o 
   1   1  13       26.09       25.73      1.15 o 
   2   1  13      574.29      503.70      5.61 o 
   3   1  13       29.21       31.19      1.80 o 
   4   1  13      335.24      318.50      5.48 o 
   5   1  13        6.04        5.09      1.32 o 
   6   1  13       80.91       80.96      2.99 o 
   7   1  13       17.98       20.58      3.50 o 
   8   1  13       38.76       46.81      2.72 o 
   0   2  13      572.90      482.89      6.57 o 
   1   2  13      155.87      141.65      2.62 o 
   2   2  13       67.72       61.43      1.81 o 
   3   2  13        7.09        6.63      1.07 o 
   4   2  13      230.45      216.58      4.86 o 
   5   2  13       69.58       70.77      2.72 o 
   6   2  13       70.49       75.86      2.95 o 
   7   2  13       22.79       26.62      2.14 o 
   0   3  13      458.47      405.01      7.58 o 
   1   3  13       65.60       56.83      1.74 o 
   2   3  13      160.95      147.43      2.74 o 
   3   3  13        1.48        1.65      0.84 o 
   4   3  13       88.90       83.62      3.90 o 
   5   3  13        2.34        1.78      1.23 o 
   6   3  13      108.35      117.40      3.53 o 
   7   3  13        9.90       10.75      2.19 o 
   0   4  13       41.31       43.22      2.27 o 
   1   4  13        0.01       -0.19      0.72 o 
   2   4  13       56.23       55.68      1.67 o 
   3   4  13       35.29       35.05      1.78 o 
   4   4  13       95.34       95.15      2.62 o 
   5   4  13       23.20       21.63      1.84 o 
   6   4  13       58.70       51.98      3.22 o 
   7   4  13       38.25       41.97      3.13 o 
   0   5  13        2.88        0.85      1.90 o 
   1   5  13       15.58       13.53      1.15 o 
   2   5  13      351.65      352.21      4.26 o 
   3   5  13       47.34       45.33      1.75 o 
   4   5  13        8.13        9.00      1.36 o 
   5   5  13       39.91       50.75      2.47 o 
   6   5  13      147.76      146.95      5.34 o 
   0   6  13       10.79        8.86      1.65 o 
   1   6  13       42.32       41.57      1.94 o 
   2   6  13       26.39       25.01      1.61 o 
   3   6  13       47.40       50.25      3.79 o 
   4   6  13       86.12       94.08      3.78 o 
   5   6  13       18.20       21.12      2.97 o 
   6   6  13       30.57       32.92      3.56 o 
   0   7  13       41.28       44.04      2.67 o 
   1   7  13       19.03       18.46      1.62 o 
   2   7  13       24.26       23.64      1.70 o 
   3   7  13      100.62       99.51      3.33 o 
   4   7  13      200.11      202.36      4.78 o 
   5   7  13       24.45       19.95      2.15 o 
   0   8  13        0.18       -2.07      1.44 o 
   1   8  13       24.03       22.32      2.21 o 
   2   8  13       34.95       36.73      2.14 o 
   3   8  13       11.31        9.46      1.81 o 
   0   9  13        5.15        5.99      2.50 o 
   0   0  14     1852.44     1505.53     22.79 o 
   1   0  14        4.30        4.31      1.23 o 
   2   0  14        1.26        2.96      1.21 o 
   3   0  14        2.18        1.45      1.68 o 
   4   0  14        0.06        0.39      1.55 o 
   5   0  14       14.32       21.75      2.66 o 
   6   0  14        5.65        3.29      2.03 o 
   7   0  14        0.35       -2.53      1.69 o 
   0   1  14        0.18        3.14      1.52 o 
   1   1  14        1.60        0.04      0.71 o 
   2   1  14      203.27      169.42      3.30 o 
   3   1  14       13.23       13.16      1.47 o 
   4   1  14        4.00        5.06      1.29 o 
   5   1  14       32.14       31.63      2.06 o 
   6   1  14       19.14       23.17      1.99 o 
   7   1  14       22.09       27.57      2.25 o 
   0   2  14        4.57        5.33      1.32 o 
   1   2  14        1.22        1.46      0.77 o 
   2   2  14      208.87      178.14      3.08 o 
   3   2  14       10.08       10.81      1.46 o 
   4   2  14      114.23      105.72      3.58 o 
   5   2  14       10.92        8.88      1.68 o 
   6   2  14       47.73       49.56      4.34 o 
   7   2  14       24.11       19.44      2.04 o 
   0   3  14       60.34       58.69      2.57 o 
   1   3  14       29.45       29.32      1.45 o 
   2   3  14      312.56      279.42      4.03 o 
   3   3  14        8.36       11.79      1.87 o 
   4   3  14       67.21       65.60      2.27 o 
   5   3  14       16.06       19.93      1.85 o 
   6   3  14       63.72       63.17      2.82 o 
   0   4  14       25.77       24.24      1.91 o 
   1   4  14       19.46       17.31      1.26 o 
   2   4  14       80.34       83.03      2.21 o 
   3   4  14        2.37        2.77      0.98 o 
   4   4  14      271.02      265.01      4.54 o 
   5   4  14        6.30        6.09      1.47 o 
   6   4  14      129.08      147.07      4.07 o 
   0   5  14       11.33       12.00      1.45 o 
   1   5  14        1.82        1.04      0.89 o 
   2   5  14       45.31       42.13      1.89 o 
   3   5  14       22.41       24.49      1.49 o 
   4   5  14       69.56       85.63      3.01 o 
   5   5  14       22.54       24.09      2.00 o 
   0   6  14      160.97      169.27      5.97 o 
   1   6  14        8.73        9.68      1.18 o 
   2   6  14       79.64       83.44      2.99 o 
   3   6  14       18.69       18.09      2.67 o 
   4   6  14       38.28       43.84      3.66 o 
   5   6  14        0.14       -2.34      1.99 o 
   0   7  14       41.59       41.94      5.11 o 
   1   7  14       38.93       41.58      1.93 o 
   2   7  14      173.71      187.58      3.94 o 
   3   7  14       20.75       22.82      2.46 o 
   0   8  14      191.79      213.72      6.20 o 
   1   8  14        1.70       -0.33      1.30 o 
   2   8  14       28.17       36.51      2.73 o 
   1   0  15        2.80        3.43      1.27 o 
   2   0  15        0.01        0.40      1.12 o 
   3   0  15        0.00       -1.72      1.40 o 
   4   0  15       98.45       97.37      4.47 o 
   5   0  15        9.08        8.97      4.08 o 
   6   0  15       46.02       44.94      3.70 o 
   0   1  15        2.70        1.60      1.14 o 
   1   1  15        6.12        8.14      1.01 o 
   2   1  15       40.52       38.92      1.62 o 
   3   1  15       19.45       23.52      1.57 o 
   4   1  15       29.43       32.72      2.92 o 
   5   1  15       14.26       15.36      2.98 o 
   6   1  15        2.92        3.58      1.55 o 
   0   2  15        0.00        0.20      1.13 o 
   1   2  15        3.29        2.04      0.84 o 
   2   2  15        7.41        7.97      1.19 o 
   3   2  15       48.67       50.67      2.05 o 
   4   2  15       10.15       10.97      1.86 o 
   5   2  15       15.29       16.10      1.83 o 
   6   2  15        1.70        0.03      1.32 o 
   0   3  15       31.68       29.08      2.06 o 
   1   3  15        8.10        7.07      1.04 o 
   2   3  15       49.78       57.52      2.38 o 
   3   3  15        1.85        1.30      0.99 o 
   4   3  15       23.15       23.04      1.90 o 
   5   3  15       14.67       13.51      1.51 o 
   6   3  15       42.82       40.39      3.07 o 
   0   4  15        3.83        3.44      1.32 o 
   1   4  15       18.19       19.35      1.48 o 
   2   4  15        4.86        6.47      1.17 o 
   3   4  15        2.22        1.52      1.04 o 
   4   4  15       19.25       22.11      2.28 o 
   5   4  15       30.46       28.25      2.16 o 
   0   5  15        2.69        5.70      1.27 o 
   1   5  15       10.76        9.55      1.31 o 
   2   5  15        4.32        4.78      1.19 o 
   3   5  15        1.53        1.32      1.76 o 
   4   5  15       58.07       66.70      2.88 o 
   0   6  15        1.10        3.02      1.31 o 
   1   6  15       42.92       44.55      1.88 o 
   2   6  15        7.61        6.04      2.62 o 
   3   6  15       13.19       15.38      2.07 o 
   0   7  15        0.02        0.06      1.56 o 
   1   7  15       19.86       20.40      1.65 o 
   2   7  15       35.97       37.72      2.41 o 
   0   0  16       56.66       58.99      4.58 o 
   1   0  16       31.53       39.62      2.88 o 
   2   0  16       27.24       26.35      2.13 o 
   3   0  16        2.40        4.54      1.47 o 
   4   0  16       14.41       16.79      2.60 o 
   5   0  16       17.82       15.21      3.78 o 
   0   1  16        1.98        1.09      1.34 o 
   1   1  16        0.53        1.17      0.93 o 
   2   1  16        2.24        1.11      0.90 o 
   3   1  16       34.50       36.77      1.90 o 
   4   1  16        6.22        4.34      1.62 o 
   5   1  16       18.91       17.83      1.93 o 
   0   2  16       17.32       20.90      1.91 o 
   1   2  16        9.34       10.36      1.23 o 
   2   2  16        0.01       -0.82      0.78 o 
   3   2  16       11.38       10.83      1.39 o 
   4   2  16       14.52       15.82      1.97 o 
   5   2  16       61.89       66.90      2.60 o 
   0   3  16       13.18       15.39      2.69 o 
   1   3  16       14.50       15.33      1.27 o 
   2   3  16       13.83       14.02      1.55 o 
   3   3  16       74.07       84.63      2.68 o 
   4   3  16       41.68       50.56      2.28 o 
   5   3  16       33.01       39.86      2.15 o 
   0   4  16       40.18       39.57      2.53 o 
   1   4  16        1.43        0.96      0.93 o 
   2   4  16       57.17       59.81      3.33 o 
   3   4  16       36.13       44.90      2.63 o 
   4   4  16       54.90       60.98      2.76 o 
   0   5  16       14.83       24.16      2.19 o 
   1   5  16       22.98       25.51      1.59 o 
   2   5  16       35.29       45.93      2.22 o 
   3   5  16       43.78       48.27      2.95 o 
   0   6  16        8.71        5.84      1.50 o 
   1   6  16       49.79       50.02      2.09 o 
   1   0  17        2.25        7.22      1.86 o 
   2   0  17        1.30        1.10      1.36 o 
   3   0  17      242.30      277.22      6.29 o 
   4   0  17        4.02        3.62      2.09 o 
   0   1  17       11.66       10.88      2.01 o 
   1   1  17       51.13       59.05      2.26 o 
   2   1  17        4.73        4.90      1.17 o 
   3   1  17        0.91        1.43      0.98 o 
   4   1  17        6.32        7.22      1.63 o 
   0   2  17        0.06       -2.03      1.36 o 
   1   2  17       56.78       74.55      2.47 o 
   2   2  17        1.20        1.45      1.01 o 
   3   2  17      247.77      298.22      6.07 o 
   4   2  17        0.31       -1.30      1.14 o 
   0   3  17       11.33       10.75      2.49 o 
   1   3  17       67.86       74.02      2.51 o 
   2   3  17       15.16       15.57      1.72 o 
   3   3  17       50.84       62.63      2.75 o 
   0   4  17       33.98       37.03      2.58 o 
   1   4  17      111.92      130.19      3.27 o 
   2   4  17       16.74       21.95      2.37 o 
   0   5  17       32.89       35.31      2.59 o 
   0   0  18        1.31        0.95      2.33 o 
   1   0  18       41.13       36.51      3.05 o 
   2   0  18        1.85        1.84      3.02 o 
   0   1  18        0.09        0.18      2.31 o 
   1   1  18      133.01      171.79      5.22 o 
   2   1  18       23.60       28.93      1.86 o 
   0   2  18        0.09       -2.93      1.96 o 
   1   2  18       54.84       74.07      2.87 o 
   0   3  18        0.12        1.90      2.04 o 
                                                 
